# Supplementary material for: Detection of human disease conditions by single-cell morpho-rheological phenotyping of blood
Source: eLife. 2018 Jan 13;7:e29213. doi: 10.7554/eLife.29213 (PMC5790376; doi:10.7554/eLife.29213)
Supplement: Figure 1—source data 1. [file elife-29213-fig1-data1.xlsx]

## Sheet: Figure1
Figure 1C and 1D (single cell values, one donor)																												Figure 1E (population medians, see Figure1-sourceData for individual cell values)																				Figure 1F (relative leukocyte fractions)
throbocytes				erythrocytes				lymphocytes				monocytes				neutrophils				eosinophils				basophils					erythrocytes			lymphocytes				monocytes				neutrophils				eosinophils				cell type	fraction MORE
cell size	deformation	brightness		cell size	deformation	brightness		cell size	deformation	brightness		cell size	deformation	brightness		cell size	deformation	brightness		cell size	deformation	brightness		cell size	deformation	brightness		donor	cell size	deformation		cell size	deformation	E		cell size	deformation	E		cell size	deformation	E		cell size	deformation	E			[%]
[µm^2]	[]	[a.u.]		[µm^2]	[]	[a.u.]		[µm^2]	[]	[a.u.]		[µm^2]	[]	[a.u.]		[µm^2]	[]	[a.u.]		[µm^2]	[]	[a.u.]		[µm^2]	[]	[a.u.]			[µm^2]	[]		[µm^2]	[]	[kPa]		[µm^2]	[]	[kPa]		[µm^2]	[]	[kPa]		[µm^2]	[]	[kPa]		neutrophils	49.2
17.5134	0.0141	71.7039		35.547	0.30633	51.1295		37.7434	0.03296	83.1019		72.25	0.05838	83.7869		66.9902	0.04429	73.2149		67.1636	0.05476	66.4757		55.8348	0.05759	85.7594		m1	40.8068	0.36229		37.3966	0.04092	< 0.5		66.0654	0.06698	0.738		65.025	0.07045	0.7		64.9961	0.06903	0.709		lymphocytes	42.1
13.1784	0.03827	84.2854		42.1362	0.28935	53.4829		29.478	0.02493	79.9822		65.6608	0.05552	86.4702		52.2512	0.02747	72.1225		67.048	0.04493	63.401		55.488	0.04851	82.9399		m2	39.9976	0.36435		39.1595	0.03985	< 0.5		63.9268	0.06104	0.745		66.181	0.0702	0.719		69.5334	0.06536	0.801		monocytes	6.3
13.2362	0.03878	89.9976		41.0958	0.27376	51.7877		40.2288	0.02356	82.4046		69.1866	0.05423	81.1072		78.03	0.10455	72.0826		64.0424	0.04085	63.1032		56.0082	0.04259	83.6195		m3	38.437	0.34444		39.7664	0.04657	< 0.5		65.5452	0.06119	0.77		67.8283	0.06898	0.751		72.1344	0.07219	0.795		eosinophils	0.8
11.9646	0.07135	76.7813		38.8416	0.22714	50.2174		38.6682	0.03264	83.9532		71.7298	0.02158	84.3298		70.0536	0.04515	73.2669		73.0014	0.03327	60.4863		57.9156	0.02716	82.165		m4	40.2866	0.33543		37.859	0.04725	< 0.5		62.2506	0.05098	0.806		64.9672	0.06577	0.729		70.8339	0.07006	0.789		basophils	1.6
11.5022	0.02696	70.5712		38.437	0.36476	52.8314		39.5352	0.03353	83.6973		64.0424	0.05076	80.2104		63.869	0.0426	75.1851		74.1574	0.0678	61.4473		54.7944	0.01483	83.4493		m5	39.4196	0.34908		41.8183	0.04442	< 0.5		67.7127	0.07292	0.726		68.782	0.08085	0.703		75.1978	0.08935	0.754
14.739	0.02534	70.7298		43.5234	0.32474	53.641		32.7148	0.01779	81.2881		58.2046	0.04021	81.1892		63.8112	0.04491	75.6066		64.447	0.05806	61.4665		57.8	0.03944	82.8283		f1	41.1536	0.34576		38.6682	0.04541	< 0.5		64.5048	0.0745	0.671		68.1462	0.08368	0.682		71.8743	0.08843	0.713
10.693	0.02624	74.0995		45.6042	0.36791	53.8586		40.8646	0.04371	82.5383		66.0076	0.06423	82.5859		59.245	0.04124	73.7457		57.6844	0.03584	62.873		56.7596	0.02219	80.2989		f2	40.171	0.34065		38.9572	0.04422	< 0.5		66.9902	0.06384	0.772		66.3255	0.0727	0.707		74.0418	0.0833	0.765
18.207	0.01587	76.8006		35.8938	0.32697	49.7149		41.905	0.03049	84.4276		64.1002	0.04153	81.8654		65.314	0.04275	74.0154		75.0244	0.05165	58.5467		53.0026	0.04125	82.1918		f3	42.0784	0.3627		37.3099	0.04678	< 0.5		61.9616	0.05009	0.81		66.9902	0.07543	0.702		73.5505	0.06361	0.872
14.0454	0.02922	78.0303		38.6682	0.35537	51.9108		35.3736	0.02138	80.7784		62.8864	0.03902	82.0737		62.5396	0.03738	75.6222		70.4582	0.03646	64.4175		53.2916	0.04034	82.7982		f4	40.4022	0.34265		37.8301	0.04494	< 0.5		63.002	0.05476	0.783		70.1692	0.08233	0.715		71.1518	0.08225	0.729
13.4096	0.03307	68.1286		42.8298	0.36813	52.5874		33.2928	0.02941	78.4995		73.406	0.03317	81.6929		64.3892	0.04713	71.391						55.6036	0.03885	77.9105		f5	40.4022	0.34953		39.1595	0.04947	< 0.5		63.0887	0.04853	0.85		64.2736	0.06548	0.72		67.4237	0.06301	0.785
11.4444	0.03385	74.4913		46.1822	0.27127	53.0138		39.2462	0.03166	80.9074		69.1288	0.04465	83.7044		70.4582	0.05144	72.5429						51.442	0.06703	81.7267		f6	40.0554	0.35031		38.0613	0.0357	< 0.5		61.8749	0.05071	0.801		67.1058	0.06886	0.741		69.938	0.06891	0.783
13.0628	0.02067	72.7082		35.0846	0.30014	51.9692		37.6278	0.02007	82.158		62.6552	0.04588	78.3831		65.5452	0.03512	72.2885						53.9274	0.03902	80.9702		m6	38.8416	0.34951		38.3792	0.04402	< 0.5		67.1347	0.05612	0.838		66.7012	0.07357	0.708		69.7646	0.07133	0.765
10.6352	0.02763	71.7691		45.4886	0.35567	51.1419		35.6626	0.03717	82.7775		67.626	0.04226	83.8991		70.1692	0.06149	73.1574						51.7888	0.03518	79.1261		m7	41.327	0.32735		40.6045	0.03301	0.5199		69.8224	0.066	0.801		67.9728	0.07005	0.746		67.5393	0.06936	0.744
13.6986	0.03885	79.8653		42.8876	0.32406	53.7741		36.414	0.01831	81.8507		69.649	0.02651	81.9937		64.9672	0.04369	75.1722						52.309	0.05063	79.9467		f7	40.4022	0.33742		36.414	0.0462	< 0.5		67.337	0.07319	0.719		69.2444	0.08361	0.697		71.8454	0.08656	0.721
14.2766	0.02949	71.8268		40.6334	0.30432	49.7745		34.1598	0.01628	83.5558		77.5676	0.06348	86.2383		65.314	0.05726	75.676						54.332	0.02509	80.7591		f8	40.171	0.36455		39.7953	0.03842	< 0.5		69.9958	0.06639	0.802		66.1232	0.06525	0.75		67.9728	0.06612	0.772
17.2244	0.05238	71.787		39.304	0.3357	50.6621		40.0554	0.01919	83.1496		63.3488	0.05089	79.5671		68.6664	0.0548	73.6798						56.355	0.01705	81.2953		m8	38.7838	0.34827		38.2636	0.04794	< 0.5		64.0424	0.07629	0.653		67.8572	0.07726	0.706		66.4122	0.07965	0.675
13.7564	0.028	69.2929		39.8242	0.31376	53.2576		39.1306	0.02593	80.4983		68.6086	0.02023	86.0077		74.5042	0.03456	73.1265						54.4476	0.04557	79.4319		f9	41.1536	0.34829		36.9053	0.04177	< 0.5		60.8634	0.05198	0.766		68.0017	0.06392	0.787		66.7012	0.05962	0.8
17.2822	0.02828	74.6362		41.5004	0.33256	52.6581		44.4482	0.03735	83.3743		63.8112	0.04842	80.8375		70.516	0.03925	72.5434						53.4072	0.04766	80.9803		m9	39.7086	0.32864		37.3966	0.04144	< 0.5		61.6148	0.04975	0.806		65.7186	0.0681	0.726		69.4178	0.07542	0.738
12.427	0.02735	64.3535		42.2518	0.3175	53.528		34.7378	0.03361	82.94		61.1524	0.02942	79.6731		68.3196	0.04106	72.242										m10	40.5756	0.34172		38.9283	0.04614	< 0.5		63.4066	0.05785	0.763		68.2907	0.06613	0.777		67.048	0.07044	0.73
20.8658	0.02727	75.9969		40.5178	0.32285	51.3023		39.015	0.03476	82.285		60.8056	0.03358	82.5315		66.9902	0.0413	73.2016										f10	39.7664	0.35071		37.1076	0.03914	< 0.5		61.557	0.06064	0.701		63.4644	0.06551	0.706		67.1636	0.06903	0.741
14.9702	0.02927	79.9237		45.373	0.333	48.3449		35.8938	0.02852	80.8742		67.7994	0.03391	80.49		65.1984	0.0532	73.2178										f11	39.1306	0.34447		37.6278	0.04388	< 0.5		60.3432	0.04846	0.794		64.9672	0.06697	0.721		65.0828	0.06503	0.735
18.3226	0.05661	70.3852		40.171	0.31128	50.553		39.015	0.02241	82.3834		68.6086	0.05292	79.7033		72.4234	0.0647	71.4765
18.785	0.01236	80.8286		39.5352	0.30399	50.7359		39.593	0.02361	82.8507		63.5222	0.05689	83.2979		71.1518	0.06035	73.5322										f.. Female
20.519	0.03242	74.0783		39.7086	0.33244	52.8201		34.7378	0.02306	81.5461		66.0654	0.05278	82.1151		70.805	0.04291	73.8659										m.. Male
20.3456	0.03136	70.3665		44.506	0.33307	51.2757		34.102	0.02916	79.1561		70.227	0.05074	80.325		66.47	0.05225	73.3958
14.7968	0.03345	78.4619		40.9802	0.29147	50.7933		37.1654	0.02455	80.5849		61.0368	0.03544	79.8331		73.695	0.07044	72.0438
13.7564	0.02086	69.881		42.8298	0.33489	52.3075		38.3792	0.02413	80.5091		64.3892	0.03871	82.8081		64.6204	0.05047	73.2092
18.785	0.03636	76.5657		38.7838	0.28931	51.8257		31.1542	0.02385	84.596		65.7186	0.04396	79.6744		62.3084	0.0367	74.9305
16.8776	0.03562	75.9015		44.3904	0.35692	53.7768		36.8764	0.02715	82.6221		68.0306	0.02476	83.4455		63.291	0.03929	73.9182
12.8894	0.02613	72.7273		46.1822	0.36276	50.8013		31.5588	0.02949	82.9224		62.0194	0.02645	80.0329		67.5682	0.04714	73.3503
15.3748	0.02631	74.9877		48.263	0.31874	53.2477		38.7838	0.03711	85.2435		66.5278	0.04602	80.453		71.9032	0.05492	73.3015
13.3518	0.02813	68.508		42.9454	0.27363	48.6344		36.6452	0.01916	82.4098		67.3948	0.06142	84.6451		74.4464	0.04745	73.4553
11.271	0.02073	66.5234		43.928	0.33615	55.6953		37.4544	0.02693	81.1632		68.6664	0.04027	82.4341		72.6546	0.05133	72.7704
14.3922	0.02876	71.5495		40.1132	0.29263	50.6036		32.7726	0.01867	81.1406		64.736	0.05323	80.6843		74.9088	0.05086	73.8187
11.1554	0.01686	67.8347		42.772	0.32669	53.1063		38.2636	0.03098	79.3025		66.7012	0.07159	82.3899		66.9324	0.04687	72.813
12.4848	0.02931	66.0756		37.6278	0.31958	51.9816		37.1076	0.04308	79.7783		64.3314	0.03523	81.2579		60.7478	0.04646	73.9814
11.3288	0.02615	77.1429		47.8006	0.29132	52.6391		46.4712	0.04176	84.1039		60.1698	0.03567	80.4724		69.1288	0.05667	73.764
12.6004	0.04452	78.0192		43.1766	0.2964	51.8283		35.3736	0.03707	83.6955		64.9094	0.03962	82.3458		61.2102	0.04487	74.3434
11.56	0.02821	69.8954		44.3326	0.27012	51.8235		35.258	0.01824	82.458		61.0946	0.02179	80.6574		69.5334	0.06554	73.2924
11.3288	0.02956	75.2607		46.5868	0.33975	50.8628		34.7378	0.03746	79.3502		63.9268	0.03915	80.2654		64.2158	0.04377	72.5812
12.0802	0.02992	69.5798		40.5756	0.41221	50.2233		36.992	0.02699	79.6328		61.7882	0.02561	80.3628		72.4812	0.06309	72.3577
10.115	0.02997	63.9853		48.4364	0.32994	50.2815		39.304	0.04359	82.7164		69.649	0.03494	81.8241		62.8286	0.04507	72.2751
14.45	0.02742	69.5498		44.5638	0.3137	51.9985		41.7316	0.0177	80.1641		63.4644	0.04502	80.3347		63.0598	0.0526	73.1568
11.56	0.01547	69.7182		45.373	0.35414	51.9406		32.5992	0.02054	78.4158		62.1928	0.04113	79.4358		63.58	0.05459	71.4373
9.8838	0.03856	71.6131		37.1076	0.30037	48.7756		34.68	0.02503	79.0747		66.9902	0.02481	84.1397		68.5508	0.04949	74.7442
13.1784	0.02312	73.0208		43.928	0.33758	51.9899		37.0498	0.02373	81.0324		64.0424	0.02113	81.2016		62.5974	0.04933	74.7281
11.0976	0.02935	76.5638		37.6278	0.31849	51.3245		34.68	0.02398	82.4319		62.1928	0.02904	77.7359		70.6316	0.04772	70.1887
13.6986	0.02795	61.4141		41.9628	0.31612	55.6683		39.882	0.04984	80.5376		64.447	0.07468	84.7489		73.406	0.05157	73.2798
9.9994	0.02723	71.7007		44.3904	0.35279	51.8323		31.3854	0.02307	79.9294		63.9268	0.04135	80.2094		64.736	0.04797	73.9436
15.3748	0.03184	69.4185		43.5812	0.30424	50.318		38.2636	0.0206	80.1236		67.915	0.07665	81.0549		74.3886	0.05251	73.3924
17.1088	0.05964	69.7942		46.0666	0.3504	53.6585		35.0846	0.04744	81.8406		61.0368	0.02811	81.3567		66.9324	0.05425	71.6642
15.0858	0.01932	76.8771		41.038	0.31038	51.4258		35.3736	0.02473	81.0039		65.4874	0.04116	81.4073		64.1002	0.05269	75.2825
15.5482	0.04493	80.2343		39.304	0.28021	50.4875		37.1654	0.01403	77.949		60.69	0.05773	80.1546		73.695	0.05648	70.9228
12.6582	0.02529	70.3924		50.2282	0.34233	51.8256		37.9746	0.01801	80.1796		69.7068	0.05351	79.4364		66.8746	0.05041	72.7434
18.3226	0.01973	71.6614		27.744	0.08682	50.0596		32.7148	0.01529	80.8162		65.6608	0.05364	78.3701		63.4066	0.05054	72.2492
10.8664	0.03453	63.3333		47.2804	0.32874	52.8248		39.1884	0.02038	79.725		61.4414	0.03706	80.2241		83.9256	0.05196	69.9521
13.4096	0.02965	71.4596		39.6508	0.36774	52.0981		39.7086	0.03446	81.7225		68.3196	0.02709	83.1056		70.516	0.04719	72.3517
11.6178	0.02643	70.6007		39.593	0.33514	58.2142		41.5582	0.02287	81.5506		71.383	0.04423	82.9475		71.672	0.05657	75.4267
22.4842	0.02232	72.8859		44.4482	0.34876	52.0916		42.772	0.01781	81.6748		74.273	0.06837	80.3513		64.2158	0.05099	73.5117
16.1262	0.02269	71.4682		43.8702	0.34529	51.3383		41.3848	0.01683	79.6238		63.4066	0.03282	79.5113		59.0716	0.04259	74.6612
14.2188	0.0235	78.4251		39.3618	0.35669	53.6947		38.148	0.02952	80.4063		58.0312	0.03889	80.6867		74.5042	0.04666	72.8668
21.6172	0.0833	76.3815		46.529	0.34511	52.0338		40.3444	0.03584	80.0363		69.4178	0.04542	81.0497		66.181	0.04501	73.9231
15.4326	0.02109	72.6707		41.8472	0.28058	52.2248		41.905	0.0257	82.6115		68.0884	0.04443	81.088		69.8802	0.05973	72.6255
12.8894	0.02957	80.3685		44.6794	0.35092	51.1616		36.992	0.01659	81.0125		65.6608	0.04133	81.5884		62.8286	0.06048	74.0178
17.34	0.03954	78.1025		44.1592	0.32074	52.7408		35.0268	0.01691	81.5526		62.0194	0.04825	83.9006		61.3258	0.05145	73.4837
13.2362	0.02955	66.2595		44.6216	0.3378	50.6456		36.8764	0.01446	79.4438		72.4234	0.06485	82.9684		72.8858	0.06242	73.0563
11.9068	0.02957	72.3986		39.304	0.32027	51.5718		40.9802	0.01648	80.0226		65.4296	0.05523	81.0118		63.8112	0.04925	74.9012
11.5022	0.02953	78.5876		41.1536	0.34133	51.1913		41.7316	0.02747	82.0002		65.2562	0.02547	80.922		68.3196	0.03532	72.8312
11.7334	0.02477	76.1024		42.194	0.30264	50.9313		39.9398	0.02981	79.2807		72.9436	0.05322	81.5632		73.2326	0.05071	73.5772
11.9068	0.0316	64.0767		41.2692	0.31098	51.7762		43.1188	0.02481	80.1392		62.135	0.04944	80.8578		65.0828	0.04788	72.5892
20.6924	0.01954	75.7234		45.7776	0.31021	52.3759		39.2462	0.02677	79.8008		76.4694	0.05502	82.2694		68.8398	0.06505	73.0536
				41.6738	0.33296	56.7839		34.5644	0.02409	78.5935		61.6148	0.03928	83.5843		66.3544	0.07038	73.6725
				42.772	0.33676	51.7141		45.951	0.03785	80.6612						66.8746	0.05429	72.1635
				37.2232	0.28343	51.0602		40.9802	0.02323	79.6656						62.8864	0.04823	70.656
				42.483	0.33402	51.8197		40.6912	0.02195	80.3178						63.1176	0.04309	73.7004
				49.8814	0.33376	50.6827		39.5352	0.03333	83.5993						62.8864	0.05587	71.8021
				43.928	0.3456	50.954		41.9628	0.03601	84.1338						73.4638	0.05768	70.2352
				45.7776	0.31584	53.0885		36.5874	0.02158	79.479						67.4526	0.04639	72.6253
				37.4544	0.36797	51.22		32.5414	0.02771	77.5313						78.8392	0.05737	71.1618
				42.9454	0.29727	51.5635		37.2232	0.01534	81.3645						62.2506	0.03985	70.4645
				39.6508	0.23553	51.2486		38.6104	0.0323	80.1202						60.8634	0.03866	73.5111
				39.593	0.31426	53.0783		37.6856	0.03051	82.6075						64.6782	0.04166	73.048
				45.662	0.35644	51.2193		33.8708	0.02451	78.0384						73.2326	0.05798	72.9649
				39.8242	0.26406	46.5408		36.992	0.04041	78.7666						71.4408	0.05248	71.0833
				40.6334	0.33396	50.9705		41.905	0.06034	81.5088						58.0312	0.04081	74.1314
				41.7316	0.3359	50.5008		38.437	0.02067	79.5001						59.7652	0.03315	73.6414
				39.4774	0.30664	51.9181		39.1306	0.02428	82.506						65.2562	0.05452	72.348
				44.3904	0.3571	52.0485		42.3674	0.03759	79.3831						63.6378	0.04682	72.8242
				44.2748	0.32938	50.5413		47.7428	0.05	79.9384						71.8454	0.05258	71.4927
				45.373	0.32392	50.1579		32.5992	0.02604	80.1766						67.2214	0.05411	73.495
				52.2512	0.32985	50.7191		44.1014	0.01649	81.9941						75.4868	0.05208	72.5118
				45.3152	0.31847	53.7552		37.3966	0.01502	77.9984						67.048	0.03642	72.0823
				39.8242	0.27114	52.0495		30.2872	0.02215	79.2753						66.8168	0.04916	70.6715
				36.992	0.31219	53.0838		33.235	0.02005	79.0137						72.7702	0.05581	73.9301
				49.2456	0.31005	57.2863		39.1306	0.03278	80.5137						61.0946	0.03807	74.7482
				40.749	0.35721	53.1942		40.0554	0.02088	82.3782						76.7006	0.05532	72.3589
				46.3556	0.27411	51.4712		41.7316	0.05146	82.1672						70.516	0.04267	73.3449
				43.061	0.30917	51.3994		33.0616	0.0267	80.5763						70.2848	0.04909	72.2105
				35.3736	0.28645	52.0107		35.6048	0.01802	78.7253						70.227	0.05699	71.141
				40.9224	0.34813	51.7509		41.905	0.0249	82.1573						67.5104	0.05213	72.4142
				44.6794	0.32495	50.6443		34.7378	0.01727	77.3157						67.1058	0.04343	72.8177
				42.8876	0.33612	52.9415		46.0088	0.04491	82.3781						64.8516	0.0418	71.3706
				40.171	0.29512	51.581		37.57	0.02194	78.6851						65.892	0.03869	73.4284
				42.3096	0.32842	52.1398		31.4432	0.02454	77.5341						69.1866	0.04892	71.6496
				46.3556	0.34897	53.0225		37.8012	0.03647	79.8634						69.4178	0.04921	71.5404
				39.4196	0.30228	52.7935		34.2754	0.01696	79.0128						72.3078	0.04984	71.892
				38.4948	0.31875	51.3017		39.1884	0.02213	80.2391						69.9958	0.0459	73.9375
				43.061	0.2874	50.783		37.0498	0.02051	81.4588						62.6552	0.05027	74.4217
				47.0492	0.34223	53.4207		37.9746	0.01372	76.6396						77.452	0.0642	71.1477
				44.9106	0.33274	50.0609		44.2748	0.04794	81.2241						61.7304	0.04325	73.3786
				39.5352	0.30748	52.171		35.4892	0.02801	81.835						67.9728	0.0497	73.2584
				40.0554	0.33337	51.6909		36.8764	0.03312	78.7951						65.025	0.04832	73.3826
				47.3382	0.36302	53.3163		34.391	0.01627	78.6801						60.7478	0.04068	75.852
				43.8124	0.30611	51.9606		40.5756	0.01685	82.8283						76.0648	0.05525	72.5536
				41.4426	0.3251	51.7043		37.281	0.02929	80.4694						66.0076	0.05988	73.5694
				43.7546	0.28735	51.1056		36.703	0.04069	79.7763						69.1288	0.05501	74.1323
				40.171	0.31525	53.0212		42.0206	0.03608	82.2727						69.938	0.05354	71.0284
				41.0958	0.44775	53.4415		32.7726	0.02616	83.7715						64.2736	0.05298	75.274
				41.616	0.3115	49.867		36.4718	0.019	79.0339						77.8566	0.0912	74.124
				46.2978	0.30845	50.8598		38.726	0.02523	79.548						66.1232	0.04911	73.096
				45.951	0.34373	54.1195		39.3618	0.02413	82.4544						71.383	0.06515	73.6556
				43.5812	0.31602	49.6725		43.5812	0.0311	82.3999						71.2096	0.04496	71.8663
				40.8646	0.34295	52.4079		39.015	0.01678	82.2143						62.0194	0.04733	73.8069
				43.2922	0.34072	52.3976		40.5756	0.02983	81.5598						66.0654	0.04332	72.2029
				40.749	0.32231	53.3623		47.7428	0.03547	79.2994						70.1692	0.04887	73.0447
				43.7546	0.34805	57.7869		32.657	0.04547	78.8753						64.2736	0.05019	72.5332
				41.7316	0.31802	50.778		33.524	0.02631	78.4149						71.2096	0.06127	71.0167
				32.946	0.29666	51.4297		36.4718	0.02082	79.4971						62.1928	0.04469	73.5109
				45.2574	0.33458	51.2591		26.01	0.04222	77.9932						64.5626	0.04907	73.8072
				42.8876	0.33303	52.6902		39.5352	0.01908	79.6579						64.6782	0.04153	71.7505
				50.2282	0.31699	58.7553		41.327	0.02922	81.5168						58.956	0.04279	71.64
				53.9274	0.34419	53.7007		37.57	0.02786	82.7631						63.4066	0.03823	74.0992
				37.8012	0.29163	51.8781		34.7378	0.03023	78.3939						72.6546	0.04337	72.5098
				43.928	0.35092	51.7082		38.0902	0.01956	79.7099						71.0362	0.05289	71.7733
				40.171	0.33551	53.2406		32.7726	0.04828	76.0485						65.025	0.0445	73.1197
				44.7372	0.32744	53.4203		36.703	0.03099	78.0397						59.5918	0.03767	71.7365
				44.795	0.34334	52.283		40.171	0.01503	79.6466						75.2556	0.06673	70.2399
				45.3152	0.36433	53.1614		39.1884	0.02999	81.0737						64.736	0.04635	75.7119
				35.8938	0.34114	48.6947		35.258	0.01655	85.6741						74.851	0.05005	72.0504
				43.2344	0.34631	50.86		39.7086	0.03264	82.9611						64.5048	0.04789	71.36
				40.5756	0.3614	49.7969		37.3388	0.01966	79.2671						65.1984	0.05545	74.0298
				43.9858	0.32823	52.5535		35.547	0.0197	80.5893						71.4986	0.06923	73.2238
				44.3904	0.32165	50.2823		30.5762	0.02983	74.1278						69.1866	0.04774	74.6351
				38.3214	0.26976	48.1966		38.2636	0.02096	81.8739						69.938	0.04515	72.44
				45.084	0.33798	60.9266		46.0088	0.03704	81.5625						72.1922	0.05678	73.158
				40.749	0.35113	52.1084		36.3562	0.02353	80.5683						69.5912	0.05154	70.2375
				37.7434	0.33503	52.0663		46.9914	0.03261	83.0133						73.406	0.07473	71.8923
				45.951	0.32292	52.5166		29.767	0.03086	75.9205						70.9784	0.04037	73.7374
				50.4594	0.34232	58.4316		35.0846	0.02349	74.2952						66.4122	0.04297	72.6786
				41.327	0.32425	52.0893		37.859	0.0181	81.0326						70.805	0.04373	71.9122
				45.6042	0.31637	51.4438		36.5874	0.03938	79.4029						66.4122	0.04852	72.845
				46.7602	0.3414	50.929		42.1362	0.03655	79.4931						65.8342	0.0477	72.7192
				43.4656	0.32055	53.5727		44.2748	0.04373	83.2293						61.6726	0.0447	71.8836
				41.905	0.38048	54.0971		36.0094	0.0376	77.7856						69.7068	0.05402	73.6897
				39.7086	0.30461	52.667		38.726	0.02878	79.9898						69.1866	0.05064	72.9951
				40.5178	0.32586	54.1112		39.8242	0.03051	79.5904						69.1866	0.04278	72.587
				40.171	0.3006	50.303		38.6682	0.01153	77.3616						65.603	0.04982	74.1238
				41.8472	0.32793	51.439		32.1946	0.03015	81.0313						65.314	0.04496	69.3333
				46.6446	0.35586	51.9088		38.6104	0.02409	80.3228						71.383	0.04465	72.1297
				45.1996	0.29477	50.7741		42.0784	0.02663	79.3654						70.3426	0.05479	72.4753
				38.6682	0.29395	53.8257		44.1014	0.04241	80.9061						65.1406	0.04705	70.1855
				48.841	0.32526	54.4363		35.258	0.02323	78.9324						63.7534	0.0446	72.041
				36.125	0.31713	52.4043		38.726	0.03225	81.6749						70.9206	0.04633	73.3133
				39.5352	0.39762	51.897		42.5408	0.03008	80.8707						73.5794	0.04843	73.0477
				41.7894	0.30121	49.623		42.8876	0.03331	80.7024						76.874	0.04614	69.8472
				40.171	0.2887	51.6951		40.6912	0.02216	79.2083						61.3836	0.05716	71.2605
				40.2866	0.27346	51.4117		38.148	0.02919	82.6715						61.4414	0.05334	71.6024
				38.5526	0.32911	50.5704		37.1654	0.02879	82.9804						78.7814	0.06604	72.1315
				47.396	0.36068	52.3228		33.524	0.04388	79.4884						66.2388	0.05891	74.1094
				39.593	0.31558	51.6022		37.1076	0.0312	79.5308						63.6956	0.04016	72.7378
				40.9224	0.34144	49.9168		36.0672	0.04815	82.2179						63.58	0.04816	71.5215
				41.5582	0.35436	51.3989		40.9224	0.04366	80.7079						74.5042	0.05959	71.9312
				43.061	0.33454	59.7305		38.6104	0.03996	80.8726						69.7068	0.06849	71.216
				37.1654	0.30306	51.6448		32.7726	0.01875	77.6274						62.4818	0.04968	73.6197
				41.5582	0.29253	52.1244		42.5408	0.0255	78.7378						71.8454	0.06117	72.1222
				40.5178	0.30051	50.084		28.4376	0.03536	74.5545						66.1232	0.04142	73.781
				48.0318	0.36391	51.599		35.4892	0.03441	79.6678						69.36	0.05129	72.6825
				44.9106	0.33236	52.3851		33.9286	0.03513	78.3208						66.4122	0.04825	72.8165
				40.0554	0.3124	52.6166		36.3562	0.023	81.3363						77.6832	0.06175	71.3678
				45.5464	0.33582	49.796		38.3792	0.02929	80.8092						62.8286	0.04341	72.5306
				37.0498	0.29809	51.4975		39.2462	0.03103	78.3816						71.383	0.05991	72.699
				41.616	0.29461	50.4204		39.4774	0.0231	79.7012						66.9324	0.0587	71.4574
				38.5526	0.27801	50.514		39.8242	0.03251	80.1642						72.1344	0.06564	75.2093
				43.1766	0.32747	54.2061		38.4948	0.05301	78.0165						64.1002	0.04961	71.1969
				38.0902	0.34553	50.0783		38.4948	0.01685	80.0758						74.5042	0.07462	72.4039
				43.4078	0.36686	50.9244		36.9342	0.02739	78.0627						74.4464	0.05092	72.3027
				46.9336	0.35215	50.4368		39.1306	0.02213	80.7593						64.5048	0.05812	72.5332
				35.258	0.31194	48.8327		41.5004	0.03681	80.2476						72.1344	0.0631	71.4667
				46.6446	0.31342	51.7114		44.6794	0.044	80.3912						65.3718	0.03909	74.4427
				40.2866	0.37816	51.7453		33.4662	0.02544	79.7203						63.869	0.05162	75.1243
				44.4482	0.3292	51.8973		36.0672	0.03806	79.8449						63.869	0.05463	74.5381
				50.1126	0.36599	53.581		39.9398	0.01745	80.7642						66.7012	0.04006	72.9632
				39.7086	0.29297	49.8415		45.8354	0.02318	80						73.4638	0.04982	71.4803
				48.3786	0.33797	50.2172		37.4544	0.0432	78.5264						61.7304	0.0396	73.8647
				38.8416	0.29752	53.3266		32.0212	0.02921	80.1668						64.6782	0.05553	71.7414
				43.8702	0.32344	51.2285		33.3506	0.04565	81.546						77.8566	0.04678	72.406
				47.4538	0.35719	52.4242		40.8646	0.02852	82.2065						68.493	0.0466	71.3285
				48.6098	0.31904	50.8601		35.0846	0.04037	77.2605						63.4066	0.04745	71.7546
				50.2282	0.33714	53.6377		40.4022	0.02855	80.8598						78.4924	0.06405	71.283
				43.2922	0.32344	51.3212		34.391	0.03353	77.7784						70.8628	0.0565	73.2042
				42.8298	0.32675	52.5526		42.2518	0.02826	78.8347						73.9262	0.0644	71.2833
				41.5582	0.35043	54.0173		36.125	0.02845	79.9132						74.1574	0.07035	72.0778
				36.703	0.3379	52.462		48.3208	0.05449	83.418						74.3886	0.05976	72.6311
				53.9852	0.34898	55.0278		36.125	0.03411	79.9093						73.7528	0.05144	73.536
				44.1014	0.34285	53.6047		39.015	0.04047	80.4889						66.759	0.03494	70.9693
				41.1536	0.32644	51.512		36.2984	0.03769	80.5753						64.6204	0.04203	73.4637
				42.4252	0.32559	52.8895		34.4488	0.02239	81.4141						79.5906	0.07519	72.4862
				42.3674	0.33742	52.7585		41.5582	0.03589	79.0751						69.4178	0.05757	72.8766
				42.5986	0.32345	53.3051		38.148	0.02267	80.6561						65.025	0.04003	73.4956
				40.8068	0.31279	48.9072		34.969	0.03245	80.079						74.1574	0.05142	73.3306
				39.6508	0.31369	51.7885		38.9572	0.03159	78.67						62.3662	0.0457	71.8065
				43.061	0.33125	52.4598		36.6452	0.04424	82.9613						61.7304	0.04261	72.1604
				44.795	0.33283	54.8071		41.905	0.02652	78.9254						68.2618	0.06778	72.7863
				39.7664	0.32578	53.4728		41.9628	0.03549	79.5821						70.2848	0.05024	72.4396
				48.3786	0.35516	52.1932		40.749	0.01615	82.408						63.291	0.04275	71.8476
				45.373	0.32996	52.4023		36.8764	0.0221	79.3202						65.1984	0.04876	72.283
				44.217	0.33799	51.0368		44.7372	0.02612	79.8511						62.3084	0.04758	71.4851
				44.9684	0.33072	53.3973		35.258	0.02303	78.4802						63.5222	0.05113	70.9899
				37.3388	0.30951	52.5626		41.9628	0.02807	79.1961						63.8112	0.06258	71.5405
				36.2984	0.31133	51.1407		34.4488	0.03537	78.098						67.7416	0.04576	71.7793
				39.4774	0.3594	49.0628		30.056	0.03404	76.2472						63.002	0.04404	71.8245
				40.5178	0.327	50.6994		34.7378	0.01856	81.0013						64.5626	0.04512	73.3085
				43.7546	0.32898	51.8399		43.4656	0.02922	79.6855						70.0536	0.04597	73.5546
				38.2636	0.32694	53.1388		44.8528	0.04083	80.2859						64.9094	0.04539	73.7962
				41.4426	0.34288	59.362		39.015	0.02681	81.1366						65.7186	0.03624	72.823
				44.9106	0.31197	53.0646		42.194	0.02752	78.9852						71.7298	0.04671	71.3711
				50.0548	0.34242	57.885		34.8534	0.02391	73.7045						71.094	0.04153	71.9827
				50.8062	0.33698	51.2843		35.7782	0.02709	80.8507						77.163	0.05434	73.2518
				45.0262	0.26929	54.3666		36.8764	0.03097	78.7134						72.6546	0.05415	73.5138
				43.5812	0.31116	52.6098		36.8764	0.0198	78.5613						70.1114	0.03773	74.1918
				43.1766	0.33394	50.2663		35.836	0.046	81.1127						78.7236	0.05949	73.6706
				39.7086	0.29221	48.5336		42.3674	0.02739	81.422						66.181	0.05623	73.8849
				41.4426	0.33201	53.7563		40.2866	0.04329	79.7103						64.158	0.05396	72.4154
				40.2288	0.37076	52.4045		37.7434	0.01221	78.5952						70.6894	0.05323	72.7445
				48.0318	0.33572	51.8154		39.0728	0.02595	81.004						67.1636	0.05129	72.2195
				45.4308	0.32404	53.388		32.5414	0.01493	77.6552						69.36	0.06089	72.5024
				43.928	0.34466	52.2519		36.7608	0.02727	81.2979						68.2618	0.04988	70.5258
				43.5812	0.33254	52.6755		38.4948	0.02362	82.2714						74.7932	0.06555	70.8804
				45.4308	0.34256	51.6731		38.3214	0.02093	78.5058						65.9498	0.04689	71.8696
				42.2518	0.33802	53.2439		38.0324	0.03	78.2375						70.805	0.05505	70.4187
				42.0206	0.36407	50.0415		43.2344	0.02507	81.3575						69.938	0.06414	72.3348
				39.1884	0.32226	51.3231		37.57	0.01909	81.8863						66.2966	0.0535	72.6289
				37.9746	0.29099	51.6328		37.2232	0.02788	78.5299						64.9094	0.04186	71.4286
				41.2692	0.33945	53.0825		38.9572	0.0269	78.5813						74.0418	0.07356	71.1917
				34.7956	0.30159	53.1498		37.8012	0.01727	82.4665						69.1288	0.04907	70.6779
				38.437	0.2465	48.3406		40.6912	0.02416	82.4341						66.181	0.04168	70.6142
				39.7664	0.27646	49.8595		43.5234	0.02689	80.2117						68.204	0.07306	71.6444
				41.3848	0.3521	51.4004		39.9398	0.02084	79.6394						78.2612	0.0535	72.4346
				41.3848	0.29023	52.8632		42.8876	0.022	79.6537						75.0822	0.06095	72.018
				40.1132	0.37471	50.7093		42.8876	0.03707	79.9938						70.9206	0.0435	71.3223
				42.9454	0.33689	51.7615		36.2406	0.02177	77.3377						61.7882	0.0455	72.4058
				43.4656	0.32361	50.6394		37.9168	0.01439	83.2731						66.2388	0.04862	72.6163
				46.7602	0.29703	56.5048		40.0554	0.01798	82.7141						70.516	0.0458	71.7915
				43.2922	0.35971	51.274		38.3792	0.03253	78.37						65.7764	0.06195	72.4715
				36.703	0.29782	53.0294		37.3388	0.04061	78.3157						69.2444	0.05739	71.9198
				44.6794	0.30953	49.146		38.3214	0.01853	81.5333						70.1114	0.05521	72.078
				43.4078	0.33826	48.2175		39.5352	0.01515	79.7875						72.9436	0.05072	74.0955
				46.8758	0.34253	51.7519		41.038	0.03847	80.5195						78.7236	0.05751	72.8493
				48.4942	0.33626	49.6087		39.0728	0.019	81.4102						68.1462	0.05063	71.6413
				44.506	0.28786	51.2473		29.9982	0.03594	76.9675						69.5334	0.05576	70.0945
				39.015	0.28216	52.3973		39.8242	0.01665	79.8335						76.4694	0.04693	72.355
				37.3388	0.30997	51.7184		35.547	0.0248	78.8136						73.406	0.04781	72.6398
				39.015	0.35521	50.0438		32.8882	0.02218	77.3109						68.7242	0.04352	71.3632
				43.1766	0.31794	51.8584		45.8354	0.02966	81.4293						80.053	0.05838	70.4375
				46.6446	0.34293	51.1078		34.2754	0.02102	80.1704						65.5452	0.05286	73.3007
				41.5004	0.32674	51.637		36.0672	0.01471	75.6621						68.6086	0.06718	70.8815
				48.7832	0.32661	51.3629		37.2232	0.01596	78.5717						69.36	0.05424	72.4549
				43.2922	0.31837	60.0952		33.0038	0.01286	77.2517						62.5974	0.05721	74.9577
				43.35	0.34809	50.5406		35.8938	0.02141	82.7172						61.7882	0.05212	73.175
				44.5638	0.35284	56.3547		32.0212	0.02686	77.0163						67.5104	0.05014	71.5032
				49.708	0.35269	53.1549		40.6334	0.02228	80.7515						69.649	0.06048	71.4206
				46.24	0.30307	54.1221		40.2288	0.03929	77.9897						75.2556	0.05234	72.0318
				44.0436	0.2949	50.489		43.0032	0.03444	79.3801						74.3308	0.04855	70.3574
				40.2288	0.26604	49.5538		39.3618	0.02254	78.8378						59.4184	0.04376	73.018
				46.1244	0.31452	52.0066		43.4656	0.03119	80.884						67.6838	0.04036	72.7054
				37.6856	0.31242	52.5206		39.3618	0.02166	79.7515						71.961	0.0618	72.0775
				40.749	0.32255	59.7444		31.0964	0.02244	78.9539						62.8864	0.04651	72.0123
				40.5756	0.32815	51.7924		34.2176	0.02522	76.0338						67.626	0.04167	72.2745
				36.9342	0.31694	52.2466		40.9802	0.04227	80.6206						69.649	0.05531	71.4786
				45.2574	0.28303	53.0874		38.0902	0.03092	78.1991						72.4812	0.05489	72.5998
				39.4196	0.32433	52.2795		40.6334	0.03084	79.9088						69.36	0.0365	70.4667
				38.148	0.25345	50.3134		33.2928	0.03044	76.7504						62.6552	0.04286	72.3332
				36.5296	0.25885	52.5665		39.7086	0.03332	79.384						68.3774	0.04354	73.2042
				41.2114	0.32914	52.9369		43.061	0.02781	81.5898						63.002	0.0497	72.8766
				43.928	0.32866	50.957		42.8298	0.03689	82.1824						66.1232	0.05803	72.1425
				41.1536	0.3201	50.6826		34.391	0.03368	79.2175						65.7764	0.04987	72.4386
				43.0032	0.29425	50.5184		38.148	0.02435	80.3812						70.805	0.04382	70.5345
				38.6104	0.34315	49.5162		40.2866	0.01407	80.226						77.6254	0.05744	69.9163
				44.5638	0.30395	52.5686		40.8646	0.02752	82.2659						68.3774	0.04384	69.8544
				42.5986	0.33667	52.2597		49.5346	0.04056	82.1443						67.6838	0.06406	72.9098
				46.7024	0.3492	51.5932		32.3102	0.03151	77.3905						73.5794	0.06139	70.4959
				46.1244	0.3439	52.3161		39.015	0.02005	78.3477						63.4066	0.04016	73.9627
				40.1132	0.31554	51.0401		43.5812	0.03915	79.4714						62.135	0.05325	73.3699
				46.9336	0.37066	51.3939		38.6104	0.01913	78.6891						69.8802	0.04828	72.2672
				41.7316	0.32871	54.8752		36.1828	0.02155	79.7481						74.4464	0.06174	70.6349
				41.038	0.3332	52.6918		39.1306	0.02172	78.8598						61.6726	0.05228	71.4397
				37.9746	0.33431	58.4568		38.148	0.03354	76.7988						69.1288	0.05817	70.5735
				49.708	0.30862	50.4631		38.4948	0.01919	80.4952						67.4526	0.05107	73.1485
				36.9342	0.34146	50.9615		36.8764	0.02697	78.3009						72.9436	0.06083	72.0078
				39.015	0.27265	53.2138		40.2288	0.05648	79.72						62.5974	0.05619	72.871
				40.8068	0.31563	51.5785		31.0964	0.03354	76.7243						73.1748	0.04617	71.0241
				45.1996	0.3253	50.0618		39.7086	0.03106	79.0296						66.47	0.04289	73.0724
				39.6508	0.34029	53.7915		38.148	0.03185	82.9063						68.4352	0.04838	69.7273
				46.6446	0.34714	56.4656		40.8068	0.03015	79.3388						69.4178	0.06518	71.3279
				46.0088	0.34795	50.5838		36.703	0.03837	80.6274						62.2506	0.0454	70.2242
				43.5234	0.34535	52.4394		37.9168	0.01693	78.4996						67.8572	0.05431	72.4242
				43.8124	0.33071	50.9927		31.7322	0.02448	76.4333						62.7708	0.04069	71.2415
				37.9746	0.239	49.7658		28.7266	0.02213	78.0751						68.204	0.04085	73.8542
				41.5582	0.32887	50.7296		42.483	0.02611	79.6012						61.846	0.04928	72.7036
				44.3326	0.35674	51.2675		41.5582	0.03603	78.3416						69.7068	0.05551	71.4646
				48.263	0.33418	51.1312		40.2866	0.04641	80.1078						70.1114	0.06058	73.5309
				39.9398	0.30278	50.9124		40.4022	0.01945	77.0671						69.36	0.03621	69.523
				42.772	0.3415	51.9249		39.7664	0.0256	81.4855						68.3774	0.05044	74.4176
				44.4482	0.31737	49.4094		37.3966	0.04227	77.2395						61.268	0.05291	72.0481
				39.1306	0.30021	50.8097		33.9286	0.0316	76.9911						70.0536	0.07427	71.7947
				38.7838	0.3239	49.0195		38.6104	0.01912	77.8983						71.7298	0.05019	72.4205
				49.3034	0.33974	52.9792		38.9572	0.03652	79.6343						69.8802	0.0555	74.4979
				45.084	0.37199	55.5844		38.0902	0.01928	79.8739						70.9206	0.0651	73.507
				37.859	0.3418	53.3845		43.2344	0.0393	78.5357						63.1176	0.04321	72.7167
				44.6216	0.34438	51.7212		38.6682	0.01769	80.5975						64.0424	0.03935	73.6029
				39.7664	0.32666	57.3804		36.7608	0.02545	81.0281						63.9846	0.04278	70.2613
				39.3618	0.29572	52.2314		29.8248	0.0337	79.7263						64.1002	0.04458	72.1685
				37.7434	0.26141	50.71		38.6682	0.02873	80.9443						63.7534	0.0585	72.4063
				42.194	0.37793	50.3522		28.9578	0.01757	76.4531						58.089	0.03542	72.5905
				50.4594	0.3426	50.5624		32.7148	0.02248	79.4119						63.1176	0.03624	71.2371
				37.4544	0.29008	52.9641		38.5526	0.03559	80.9497						69.649	0.05668	73.0709
				40.749	0.31146	52.8674		38.726	0.03308	81.6059						75.3712	0.06215	72.8202
				43.928	0.32269	50.6602		38.2058	0.03767	80.0243						63.58	0.05836	72.6806
				41.2114	0.33201	51.949		42.3096	0.03526	79.1783						66.0654	0.03192	72.283
				35.547	0.32727	52.5771		34.102	0.03783	78.7537						67.5682	0.05707	73.8218
				44.6216	0.34646	51.48		35.4892	0.04168	75.4794						68.3196	0.06066	72.0829
				44.1014	0.27959	52.8273		37.57	0.0217	78.9455						63.6378	0.03762	71.8902
				45.7198	0.33718	51.2128		39.2462	0.03532	78.578						64.3892	0.04301	74.4
				42.0206	0.31466	49.572		44.1592	0.02169	82.203						73.695	0.06298	69.6642
				48.3208	0.35695	53.3168		39.7086	0.01848	78.3413						65.0828	0.03623	72.5214
				36.2406	0.22892	49.3348		31.6166	0.02496	74.8198						79.9952	0.04653	70.5296
				44.3326	0.32243	49.573		30.4606	0.01993	82.5795						67.2214	0.05099	70.5846
				51.442	0.34875	52.6691		33.0616	0.02795	79.4547						65.7764	0.04788	70.4835
				39.7664	0.26207	50.7682		41.8472	0.01199	80.0509						76.0648	0.05355	72.157
				52.5402	0.33033	52.8157		39.8242	0.02941	80.8639						64.2736	0.04616	73.0951
				48.6098	0.31179	53.1539		37.0498	0.02003	78.5197						62.8864	0.04412	71.6031
				36.992	0.28295	49.7962		41.4426	0.01492	79.3667						74.7932	0.04366	71.6237
				50.6906	0.3025	52.8553		38.2636	0.02415	79.941						70.5738	0.05055	70.5637
				48.1474	0.27067	51.8749		41.7316	0.04852	79.1761						64.5048	0.03116	72.7736
				41.3848	0.32817	51.7686		41.1536	0.03435	78.3614						61.9616	0.04936	71.9149
				43.9858	0.35499	51.9825		38.148	0.02003	77.8685						67.2792	0.04845	72.8805
				39.593	0.32957	53.4001		46.0088	0.02167	77.8932						67.5682	0.05013	72.4944
				41.1536	0.26891	51.423		43.5812	0.02018	80.7702						61.4414	0.04498	71.4803
				40.0554	0.32754	51.275		36.2984	0.01895	82.3338						66.47	0.03759	71.0903
				39.0728	0.38932	55.4733		43.4078	0.02253	81.8058						67.2214	0.04138	71.5674
				39.1306	0.31446	52.0815		42.8876	0.02439	81.462						67.337	0.04626	73.9593
				37.3388	0.27447	53.0381		34.5066	0.0154	82.3255						63.1754	0.05413	72.6502
				43.8124	0.33382	52.0643		40.749	0.02297	78.8493						69.5912	0.05194	71.3815
				53.6962	0.34717	56.1068		42.194	0.04459	80.4735						69.1866	0.06254	72.3567
				38.7838	0.27356	50.6249		38.5526	0.04112	80.9382						70.805	0.04333	71.0526
				41.1536	0.31104	47.9298		36.2984	0.03905	78.8778						64.9672	0.04966	71.9606
				44.2748	0.34691	52.8241		40.3444	0.0287	77.5199						68.204	0.05327	71.2351
				54.4476	0.33609	52.9617		35.9516	0.02444	80.3184						59.4184	0.05568	73.3725
				41.7316	0.30852	51.1809		35.1424	0.02472	78.7953						62.5974	0.04945	71.2116
				39.7664	0.32803	48.9841		39.6508	0.03716	81.8681						67.4526	0.0428	72.7992
				33.235	0.33977	46.0172		33.5818	0.01411	82.44						71.9032	0.03807	70.622
				44.506	0.35356	52.0767		33.0038	0.02918	79.8555						72.1922	0.05275	72.4507
				41.1536	0.33919	51.8726		28.8422	0.02876	75.2691						68.0884	0.0465	73.7815
				43.2922	0.34313	53.3333		38.9572	0.01797	76.9969						74.0418	0.04635	69.9873
				46.4712	0.34872	54.5055		42.9454	0.02362	79.1971						62.6552	0.04911	72.373
				43.2922	0.33041	51.1473		37.5122	0.04969	80.781						68.6664	0.05779	73.2152
				35.6626	0.24835	51.8506		38.2636	0.01812	76.816						69.5912	0.05462	72.5857
				45.373	0.33573	50.1243		32.5992	0.04381	79.2053						66.8168	0.04445	74.0676
				48.0896	0.33367	50.7825		37.9746	0.02524	79.3323						65.314	0.05048	73.5238
				46.24	0.31783	49.8391		33.4662	0.03088	76.9478						66.4122	0.05041	72.5431
				38.437	0.29128	48.2478		35.9516	0.02273	80.4186						73.2326	0.05469	74.9363
				44.7372	0.36955	52.5272		37.8012	0.02244	79.2025						68.8398	0.0453	72.5507
				52.1356	0.35017	52.903		43.2344	0.01667	82.2145						63.0598	0.04962	73.4963
				44.3904	0.33047	56.8767		36.8186	0.0403	83.0825						65.4296	0.05146	72.8695
				44.9684	0.28452	50.2237		37.8012	0.02036	81.7276						73.5216	0.07196	74.0769
				43.4656	0.29259	50.9494		43.7546	0.04199	79.9697						62.135	0.04732	70.6768
				51.8466	0.31336	53.0857		39.0728	0.03335	76.2079						71.961	0.0479	71.6907
				40.6912	0.35839	52.9703		35.2002	0.01876	80.6705						69.5334	0.04437	72.7427
				42.194	0.33847	51.1342		37.5122	0.03595	79.2593						65.025	0.03562	69.6608
				36.5296	0.3206	50.3997		36.9342	0.01811	76.5322						68.3774	0.05531	71.9336
				41.0958	0.33826	50.986		37.3966	0.0342	73.6941						61.0946	0.0536	71.859
				41.6738	0.34505	50.4379		40.1132	0.01461	78.4947						68.7242	0.04802	71.1072
				45.084	0.33427	53.068		36.2984	0.02654	78.0781						62.8286	0.06149	72.7081
				41.905	0.31398	53.057		38.7838	0.02488	80.4304						78.6658	0.06185	72.5463
				44.3326	0.32813	50.9152		45.373	0.03065	78.2318						62.7708	0.0474	69.453
				47.8006	0.37892	55.1998		36.8186	0.02502	77.8697						60.2854	0.04481	71.6609
				37.6856	0.34931	52.4337		39.1884	0.0247	78.798						71.094	0.04984	71.1136
				38.4948	0.31201	50.514		36.5874	0.04348	77.8175						71.7876	0.0583	69.9109
				41.7894	0.36894	53.0772		37.1076	0.02551	78.6998						74.4464	0.05955	74.7103
				42.8298	0.33708	51.3121		44.4482	0.05493	80.195						63.4644	0.06751	72.4358
				37.7434	0.34935	53.2275		40.8646	0.03144	79.0925						66.4122	0.04248	71.6056
				43.061	0.38081	51.7494		32.8882	0.03211	80.2401						66.181	0.04033	70.4453
				40.1132	0.33094	54.2383		33.1772	0.03536	79.7717						66.6434	0.03483	74.3347
				46.0088	0.32331	50.841		37.6278	0.01999	82.2705						72.3656	0.05413	70.6358
				42.772	0.37127	52.6489		34.969	0.02667	79.8062						66.3544	0.04399	69.9232
				40.2866	0.35805	51.1688		36.4718	0.02189	78.1009						73.0592	0.0576	71.4359
				43.4078	0.33259	51.3734		43.1188	0.02693	79.5139						67.3948	0.03868	73.1126
				46.6446	0.35907	55.1787		43.35	0.0371	80.6321						56.1816	0.0373	73.1896
				38.9572	0.35174	55.9495		42.6564	0.02613	79.3691						65.4296	0.04401	70.6388
				42.8298	0.3376	52.4273		36.7608	0.01946	78.0025						62.713	0.03875	72.7294
				43.4078	0.37489	54.6175		36.1828	0.02612	78.8675						60.9212	0.04558	72.6115
				42.5986	0.35576	48.7347		38.3214	0.02111	79.3819						69.4756	0.04888	72.1261
				49.8236	0.33741	51.4478		44.5638	0.04791	81.9111						62.8286	0.05401	70.8213
				47.3382	0.32326	48.2279		39.3618	0.01999	82.7364						71.8454	0.04163	71.9154
				43.5234	0.38143	56.7219		34.9112	0.03301	77.3085						65.3718	0.04663	71.5869
				47.5694	0.33918	51.8901		32.1368	0.01384	79.1062						66.5856	0.03878	71.2619
				41.2114	0.31567	51.7062		36.0672	0.03285	78.4958						63.0598	0.04584	72.6148
				41.5582	0.32583	53.3397		36.1828	0.02451	77.7675						72.828	0.05071	72.2225
				55.3146	0.36734	52.9011		39.4774	0.01724	78.1953						67.5682	0.05061	73.7566
				40.2866	0.3807	52.4169		33.4084	0.02862	79.0068						72.9436	0.06923	69.3157
				43.1188	0.35495	59.0088		37.57	0.05175	79.9824						70.1114	0.06763	71.2164
				47.2226	0.35873	51.7031		36.1828	0.03496	79.9891						64.9672	0.04414	71.4012
				45.373	0.32222	52.1037		42.772	0.02852	81.89						64.736	0.0439	72.7771
				43.4656	0.31329	52.1604		36.0094	0.01915	78.1414						73.5216	0.04269	71.1344
				38.8416	0.32901	53.0969		47.1648	0.09101	83.2986						61.1524	0.05955	72.7711
				42.772	0.3176	52.0342		43.2344	0.02376	81.1469						80.342	0.05379	71.2558
				48.0318	0.33975	60.2989		43.2922	0.02125	81.1938						67.9728	0.05096	72.3708
				43.4078	0.32875	50.5865		37.6278	0.01976	77.8699						67.2792	0.05862	71.7372
				46.529	0.35408	53.2461		33.4084	0.03712	81.3333						64.736	0.05532	71.3695
				41.8472	0.32823	52.2029		41.5004	0.02803	82.6188						71.5564	0.05911	72.5811
				42.194	0.3267	49.821		38.2636	0.03053	81.1327						67.626	0.03898	74.4956
				44.3904	0.35152	51.434		34.1598	0.02288	79.8977						67.4526	0.04381	70.5715
				42.6564	0.35455	53.5813		40.46	0.0295	78.8303						66.2388	0.06799	71.0896
				42.0784	0.33905	52.1934		36.8186	0.04217	79.1078						64.9672	0.05965	72.7788
				44.7372	0.29254	50.4078		42.483	0.03819	82.5489						66.759	0.04569	72.5524
				46.7024	0.32277	52.9378		42.194	0.01865	80.6156						71.9032	0.05016	71.5489
				41.7894	0.34752	50.0957		38.7838	0.02235	81.3828						72.7124	0.0481	72.1499
				44.9106	0.3638	51.4892		40.9802	0.01611	79.7453						56.5862	0.05362	74.569
				39.2462	0.30768	51.4006		40.9224	0.02696	81.6344						69.8224	0.04583	73.0207
				43.061	0.32419	52.7727		38.3214	0.04412	85.2298						58.3202	0.04263	72.2173
				33.6396	0.24476	50.7438		40.8068	0.02329	80.619						64.3892	0.05504	72.9419
				43.639	0.28909	49.0801		40.0554	0.02541	79.6945						71.9032	0.04612	69.8636
				42.194	0.27213	51.1502		33.7552	0.0319	79.9153						73.984	0.05786	72.6019
				40.3444	0.28951	51.9726		31.2698	0.02026	81.083						69.9958	0.05051	71.4386
				46.24	0.35133	51.9135		46.818	0.07026	81.4866						63.2332	0.05502	71.6383
				42.0784	0.32609	51.4918		31.6166	0.02169	77.198						63.2332	0.04408	71.4832
				49.419	0.35576	51.6429		40.2866	0.03187	81.674						61.846	0.03765	72.0596
				39.0728	0.32268	53.438		30.4028	0.0218	79.3365						60.401	0.04712	71.7101
				40.2288	0.31445	50.652		38.8994	0.02897	80.3531						71.4408	0.05461	72.7741
				42.5986	0.35351	52.5793		39.304	0.02364	81.6983						68.5508	0.04016	72.1398
				46.529	0.34367	50.9993		35.0846	0.02968	79.9512						74.1574	0.04467	73.7854
				42.194	0.34307	49.8737		38.7838	0.0221	79.7542						67.8572	0.05158	73.1227
				41.1536	0.27127	51.8351		46.7602	0.04082	83.7943						74.3308	0.05338	70.8783
				47.0492	0.32014	50.7997		43.639	0.04575	84.8997						69.9958	0.04052	71.058
				44.1592	0.32814	54.2794		38.4948	0.03497	82.6598						78.897	0.0408	73.0928
				40.9802	0.36803	48.1897		39.7664	0.05064	81.2423						66.3544	0.05227	71.5937
				47.0492	0.34113	51.4314		37.6856	0.0464	82.1115						77.7988	0.05441	70.8095
				40.8646	0.26451	48.4109		39.6508	0.00989	81.9801						64.8516	0.04541	70.4023
				44.506	0.29677	57.1148		45.0262	0.02016	81.0903						65.7186	0.05625	73.8861
				47.396	0.34587	52.975		37.9168	0.03104	79.8263						80.92	0.04668	72.6201
				39.304	0.36427	49.3184		41.0958	0.02291	79.6962						65.2562	0.05211	70.8122
				43.8702	0.33871	50.9694		37.1654	0.0207	81.7552						68.3196	0.03948	72.0235
				39.6508	0.25416	48.5511		34.6222	0.01525	77.0443						72.8858	0.05013	71.9774
				40.1132	0.33809	50.156		35.3736	0.04004	81.3632						67.337	0.06726	72.49
				46.8758	0.32852	50.9981		42.194	0.01689	79.5013						66.5278	0.07566	71.4088
				45.4308	0.31022	53.4928		40.2288	0.03019	81.9165						70.4004	0.05931	73.6516
				41.038	0.32283	49.7922		46.0666	0.04457	79.0518						68.8976	0.04656	71.3459
				39.3618	0.2645	50.8449		33.9864	0.04383	79.2073						73.5794	0.06083	71.719
				52.5402	0.33894	59.1614		39.015	0.02661	79.4673						68.1462	0.04221	71.1507
				45.6042	0.32905	52.7317		38.7838	0.0363	82.3865						63.002	0.04349	73.0388
				45.0262	0.32924	52.0618		38.7838	0.02438	80.4931						77.9144	0.06556	72.3088
				38.7838	0.31067	52.0669		41.905	0.04696	80.3306						70.6894	0.06091	71.8139
				38.5526	0.33662	51.617		32.657	0.08047	77.3951						65.1406	0.04889	72.0147
				35.9516	0.23573	49.7153		43.4078	0.03769	79.783						62.7708	0.03791	73.5821
				44.795	0.3626	51.2262		40.2866	0.02635	80.4607						65.9498	0.04643	73.8188
				46.818	0.35131	52.6203		37.0498	0.02054	80.4228						75.6024	0.05859	70.046
				35.4892	0.33311	50.2393		43.061	0.03308	80.4584						68.6086	0.0545	72.663
				37.6278	0.27559	50.4383		36.7608	0.01902	77.2176						70.0536	0.04023	71.1625
				38.6104	0.32189	50.6001		37.2232	0.01538	81.2967						63.4066	0.03161	72.0379
				47.1648	0.30303	51.549		41.6738	0.02551	78.7086						68.6664	0.06536	73.5824
				44.2748	0.34347	50.9948		30.7496	0.01965	76.4191						68.0884	0.06306	72.7017
				34.0442	0.20074	48.1494		38.148	0.04839	78.3619						69.8224	0.0583	73.3026
				47.2804	0.32601	56.3522		36.5296	0.0173	78.5629						64.8516	0.04334	72.6358
				54.2742	0.32484	51.3778		35.9516	0.04017	81.1046						72.3078	0.04905	72.1166
				37.281	0.33408	56.5484		33.6396	0.04362	80.8395						59.1294	0.05339	72.2631
				43.35	0.37385	50.309		48.3786	0.04795	80.4611						65.3718	0.04898	71.9226
				44.506	0.35684	55.3942		42.6564	0.02701	78.3105						64.1002	0.04668	72.2391
				40.6334	0.32169	51.52		32.4258	0.02934	77.761						66.0654	0.05894	70.7172
				43.8702	0.35137	50.6595		32.946	0.02575	79.7894						69.1866	0.05012	73.1709
				40.5178	0.37979	53.2592		40.2288	0.01858	78.9299						71.2674	0.04813	72.0618
				48.6098	0.31348	51.708		32.8304	0.03912	77.8956						67.3948	0.06107	72.3949
				38.5526	0.33526	52.6873		35.547	0.02759	77.8315						67.6838	0.06114	73.0725
				43.6968	0.33112	60.8874		33.5818	0.02893	79.5635						64.9672	0.04346	71.9694
				41.3848	0.32764	53.7437		35.9516	0.02924	80.1565						66.47	0.04537	70.6141
				38.8994	0.28335	51.8515		38.6104	0.02871	76.6326						62.8286	0.05234	71.1274
				43.4078	0.31625	51.5011		31.2698	0.03083	77.6433						68.204	0.0442	72.4134
				39.6508	0.3565	51.2382		33.235	0.01594	77.8341						60.9212	0.03917	71.9727
				40.9224	0.32751	51.9862		39.7664	0.01333	79.225						70.4582	0.06884	74.3422
				45.662	0.32981	52.9303		34.2754	0.01719	78.6005						72.8858	0.04557	72.7701
				48.7254	0.32689	53.9049		30.345	0.03892	76.1659						67.7416	0.05568	71.8014
				42.6564	0.32191	54.9856		39.593	0.01593	80.4579						78.897	0.055	71.8014
				43.1766	0.28903	53.7018		46.1822	0.04711	81.486						63.2332	0.03577	70.8691
				42.6564	0.3256	51.4768		42.6564	0.03339	81.679						67.2792	0.0467	71.1833
				44.7372	0.3699	51.4606		39.6508	0.05412	81.8651						74.1574	0.0445	71.4219
				38.0324	0.30554	51.7114		31.3854	0.01995	78.6514						70.805	0.05379	72.3264
				51.731	0.34844	52.3989		48.841	0.04576	79.2469						70.6894	0.04017	72.0038
				40.6912	0.32372	54.8227		41.3848	0.02941	79.457						65.6608	0.05221	71.0003
				43.928	0.32894	52.5202		42.2518	0.02422	80.332						66.3544	0.06341	72.3131
				40.6334	0.30914	55.519		37.7434	0.02012	78.3758						68.204	0.05113	73.6737
				43.5234	0.36339	51.6956										63.4066	0.06078	70.3051
				42.5408	0.32265	53.2124										64.5048	0.04647	72.5491
				44.1592	0.3397	53.0318										64.736	0.04913	73.2856
				43.5234	0.2907	54.0212										63.1176	0.04883	71.1706
				43.8702	0.35552	55.6787										69.2444	0.04915	73.0497
				40.9224	0.3071	50.8265										63.002	0.04168	70.9005
				39.2462	0.31456	52.0836										69.1288	0.05128	71.7283
				47.4538	0.31804	53.1706										61.2102	0.04893	71.6547
				39.3618	0.2537	51.3477										69.8802	0.05502	73.2102
				47.2804	0.34021	51.6276										64.7938	0.06951	73.625
				46.9336	0.32137	58.3156										63.869	0.05325	71.922
				46.2978	0.3397	52.1561										66.0654	0.05355	71.1037
				43.928	0.33045	52.3227										68.0306	0.04893	72.2896
				40.0554	0.33433	50.9026										65.8342	0.05179	71.4968
				42.5986	0.34253	49.3126										69.7646	0.06059	72.9293
				41.9628	0.35576	51.6456										65.7764	0.05953	71.8044
				43.0032	0.33608	51.4704										59.7652	0.03856	73.1748
				39.9398	0.34843	48.7854										64.6204	0.05896	72.9425
				42.8876	0.29335	50.0015										63.6378	0.06061	73.2202
				41.3848	0.31118	55.4626										60.1698	0.05546	72.7939
				46.9914	0.33834	50.0465										74.851	0.06733	69.642
				49.0144	0.30387	51.7899										76.6428	0.05245	73.4553
				51.153	0.33555	57.3587										70.516	0.04554	71.5419
				41.8472	0.33365	49.365										76.3538	0.04467	72.1673
				32.946	0.27992	46.9414										66.1232	0.06346	73.3313
				39.882	0.36887	53.9149										62.4818	0.04294	73.189
				42.3674	0.38834	50.5968										61.3258	0.04799	72.3
				43.0032	0.29787	48.5759										75.1978	0.04771	71.5385
				37.57	0.30724	54.6774										62.3662	0.04703	73.6525
				40.6334	0.34792	54.2137										67.626	0.05667	72.2183
				39.0728	0.336	53.459										66.9902	0.04334	72.1042
				43.6968	0.31722	52.2983										70.4004	0.04649	69.6358
				36.7608	0.35341	52.1671										72.7702	0.06611	73.4899
				43.4656	0.33278	59.2832										70.7472	0.05617	72.0573
				39.0728	0.31569	53.0094										74.5042	0.05528	70.7955
				40.3444	0.35497	54.5455										79.6484	0.06252	72.7458
				45.951	0.33716	51.3361										67.3948	0.04972	73.1632
				39.882	0.34707	51.7918										76.3538	0.05919	71.7908
				42.9454	0.33802	52.7288										61.557	0.05336	71.3009
				47.9162	0.35793	53.0406										73.5216	0.05135	71.583
				37.859	0.29545	50.2532										73.8684	0.04968	73.007
				43.0032	0.34401	51.3739										67.7416	0.05505	73.9197
				44.795	0.35427	50.509										66.759	0.05234	72.6546
				45.2574	0.33853	51.5916										75.3134	0.03566	70.4782
				39.882	0.31191	50.8522										70.1114	0.05916	72.632
				44.7372	0.34039	51.285										73.0592	0.05624	72.8395
				48.0318	0.32122	49.4733										74.273	0.05551	69.986
				41.5004	0.34392	52.3317										68.7242	0.0538	72.1556
				41.9628	0.33982	51.4978										68.5508	0.05726	72.5817
				40.9224	0.33162	53.6364										54.9678	0.03782	73.1208
				47.4538	0.3581	54.5341										61.9616	0.06481	73.4778
				42.8298	0.35516	51.8751										72.8858	0.04567	71.6377
				49.5346	0.33142	54.4796										65.6608	0.06428	71.9873
				37.859	0.35844	53.1046										64.5048	0.03818	73.3856
				48.0318	0.35595	53.0225										73.8106	0.04008	73.2559
				42.5986	0.33513	52.315										70.8628	0.05202	75.6833
				46.6446	0.3232	50.8141										70.4582	0.05442	70.9984
				45.7776	0.30697	51.014										70.4004	0.04402	74.1986
				40.2866	0.31672	52.7289										61.0946	0.048	71.1183
				41.0958	0.34823	49.5536										63.5222	0.0521	72.4518
				37.1654	0.30306	53.4285										63.2332	0.04663	72.5334
				37.281	0.34112	51.76										65.7764	0.05525	72.0238
				42.6564	0.34234	56.008										72.0188	0.05847	73.2401
				44.506	0.36442	53.7864										64.1002	0.06185	74.0644
				45.0262	0.31559	52.639										77.2786	0.05779	70.4404
				42.9454	0.36273	52.4016										52.2512	0.0352	74.3106
				51.6732	0.336	57.0943										66.9902	0.06994	70.6871
				45.5464	0.34525	56.4169										64.3314	0.05921	73.4705
				49.0144	0.36178	52.4143										65.1406	0.03724	71.8358
				30.1716	0.27616	52.8708										59.8808	0.05145	72.407
				47.2804	0.31329	51.9149										61.3836	0.05049	71.8432
				38.8994	0.37116	51.8477										72.6546	0.05453	74.2573
				43.5234	0.30739	52.2891										74.0996	0.05903	70.768
				50.4594	0.34066	51.7493										71.6142	0.06412	72.4365
				50.2282	0.3241	54.0793										67.1636	0.05495	71.3599
				39.3618	0.34023	49.3751										66.9324	0.03832	71.5577
				39.0728	0.33357	55.2714										68.4352	0.05327	72.9448
				39.9976	0.30767	52.2585										75.1978	0.05411	72.7506
				51.2108	0.341	50.5722										62.6552	0.05668	73.7047
				44.9684	0.28429	51.5049										72.1344	0.05214	73.9245
				39.2462	0.39943	57.464										67.337	0.0358	71.4573
				45.0262	0.3565	53.5601										68.6086	0.05859	71.852
				50.575	0.3856	54.9347										70.4004	0.05342	71.7362
				41.1536	0.31997	50.0089										66.5856	0.0466	74.0881
				42.4252	0.3568	50.1675										62.0772	0.03876	70.7192
				37.8012	0.33264	50.6198										67.3948	0.0464	73.3015
				39.9398	0.32246	49.5158										70.9784	0.05163	72.0164
				45.084	0.32285	52.0706										74.273	0.04996	70.607
				44.9684	0.35466	54.7382										66.6434	0.03178	71.1529
				46.529	0.30001	51.3312										64.3314	0.03987	72.5666
				47.8006	0.32643	50.3481										75.4868	0.04356	70.4063
				40.6912	0.31527	48.7105										68.3774	0.05031	72.4233
				37.4544	0.31347	50.6131										68.3774	0.04241	70.916
				39.4774	0.30711	52.598										70.5738	0.05593	71.7606
				46.8758	0.3297	50.1755										64.9672	0.05736	71.3097
				46.9336	0.33904	52.5175										63.6956	0.0577	73.2386
				42.1362	0.29767	50.8225										61.4414	0.04428	73.6124
				38.7838	0.34304	52.0802										79.5906	0.06109	70.0038
				39.1884	0.35406	52.4746										63.3488	0.04594	72.3975
				44.1592	0.34503	51.9438										66.1232	0.04799	71.4249
				49.0144	0.31593	55.6577										63.9846	0.04959	74.0355
				41.4426	0.35543	51.0548										67.9728	0.0594	70.6527
				50.2282	0.33342	52.0468										63.58	0.03595	71.0696
				43.6968	0.30103	51.4739										71.094	0.04652	70.0858
				39.3618	0.34845	51.1238										70.9206	0.0478	71.3651
				40.9802	0.32887	51.5571										66.2966	0.0467	72.0268
				43.061	0.33548	49.8995										65.4874	0.0665	72.3692
				37.7434	0.33102	50.1412										65.314	0.05689	71.6725
				39.9976	0.30197	50.6984										76.6428	0.04959	71.9469
				39.4196	0.29921	52.0915										67.5104	0.04724	71.7889
				42.0784	0.33739	49.1504										71.6142	0.05213	73.2827
				38.148	0.34748	52.8742										65.3718	0.05471	74.5998
				38.437	0.26546	51.0788										61.4414	0.04168	73.638
				44.795	0.31672	51.4077										66.2388	0.04686	70.7786
				45.5464	0.34865	50.5348										76.296	0.05042	70.1236
				45.1418	0.33543	53.3632										77.0474	0.0644	69.1172
				41.4426	0.31813	52.9251										71.2674	0.05191	73.8848
				40.5756	0.38916	51.0365										72.4234	0.05064	72.4759
				43.7546	0.29141	49.2282										62.1928	0.04674	71.4788
				40.749	0.34021	51.6167										69.3022	0.04326	72.128
				37.859	0.30647	51.2982										62.4818	0.05734	74.1924
				48.552	0.34181	51.3336										61.557	0.04001	72.8851
				38.437	0.31558	51.5304										76.9896	0.06253	71.2994
				44.1014	0.30261	51.886										62.713	0.05056	72.353
				39.1884	0.32369	53.1397										61.2102	0.0578	73.898
				47.396	0.33112	55.3321										51.4998	0.02545	71.1784
				45.4886	0.32779	51.0797										74.5042	0.05578	71.9059
				49.7658	0.31657	50.715										65.8342	0.05602	70.8715
				38.8994	0.3157	46.4818										60.8056	0.04259	71.4377
				52.5402	0.3588	52.3107										78.9548	0.05338	70.8094
				46.2978	0.31004	48.8754										71.4408	0.05239	71.4456
				44.9106	0.34389	53.8896										75.1978	0.06458	72.8056
				42.8298	0.34339	51.9951
				43.1188	0.3613	52.0732
				41.3848	0.34499	52.1825
				44.1014	0.32308	50.1939
				37.6856	0.30278	49.7905
				46.0088	0.33909	50.9874
				47.8006	0.34537	50.7285
				36.5296	0.26483	50.6239
				42.3674	0.33251	49.2929
				44.217	0.34097	51.8604
				37.6856	0.2486	52.2435
				41.616	0.31308	58.6742
				45.0262	0.35443	52.6949
				42.8298	0.32202	56.7743
				43.5234	0.34182	50.3499
				47.396	0.32765	52.3677
				37.9168	0.27669	49.4355
				35.258	0.38939	51.375
				41.7316	0.35954	50.613
				44.506	0.34298	55.8603
				39.4774	0.29309	51.5037
				47.396	0.30957	54.3269
				39.6508	0.30236	50.3199
				42.8298	0.32634	51.621
				51.153	0.32323	57.776
				49.3034	0.39292	52.1343
				44.1014	0.34255	52.6305
				41.038	0.32256	53.4111
				44.795	0.31202	51.1186
				42.0206	0.32088	51.0988
				39.3618	0.33824	53.3735
				40.2288	0.29221	48.7919
				36.7608	0.27424	49.1157
				43.1188	0.29706	49.8732
				38.0324	0.30965	51.2696
				45.1418	0.32578	54.3873
				37.8012	0.23241	51.1193
				38.4948	0.33153	50.4496
				44.9106	0.32922	49.166
				32.7726	0.25627	51.3738
				43.4656	0.3284	50.7561
				40.2866	0.33281	51.6253
				41.7316	0.33517	51.6307
				42.7142	0.23643	46.5311
				38.7838	0.362	55.663
				40.6334	0.29855	49.9144
				41.2114	0.3247	51.8522
				39.593	0.36878	53.5145
				40.9802	0.33441	59.0578
				47.4538	0.34004	53.8367
				38.437	0.33571	50.1393
				47.0492	0.3457	51.6097
				44.8528	0.34114	53.4165
				35.4892	0.30176	49.6671
				38.3792	0.31594	51.7872
				49.4768	0.34118	53.9047
				49.8814	0.36723	53.9942
				47.4538	0.33303	53.4936
				42.8298	0.28089	51.6609
				48.0318	0.37862	51.492
				39.3618	0.29618	51.8662
				45.7198	0.32671	52.8403
				46.7024	0.33697	53.5244
				48.8988	0.33117	54.2315
				42.3096	0.30179	50.9433
				49.3612	0.37395	54.7
				42.5986	0.3272	51.2012
				41.5004	0.31815	53.4937
				35.3736	0.2291	49.9224
				42.2518	0.33671	51.0337
				45.7776	0.31498	56.3636
				41.616	0.35859	50.2685
				47.9162	0.28994	60.2634
				40.5756	0.37331	54.6994
				37.9168	0.26705	51.3395
				41.5582	0.29164	50.7319
				39.593	0.27046	53.8149
				43.5234	0.3554	55.2651
				40.5756	0.32807	52.2674
				43.1188	0.39729	51.1178
				47.685	0.35641	55.5997
				43.8702	0.32834	52.354
				43.8702	0.32754	58.6898
				43.9858	0.34851	52.3317
				39.8242	0.3435	50.7231
				48.6098	0.37401	52.8224
				40.6334	0.33595	53.5478
				41.2114	0.30375	56.0582
				48.3208	0.30713	56.6316
				39.6508	0.33335	58.952
				42.8298	0.31628	52.4033
				43.8124	0.39881	52.0012
				41.4426	0.35057	50.3818
				42.7142	0.32411	50.3883
				44.795	0.34343	58.8144
				44.9684	0.32992	53.9847
				40.6912	0.32829	51.1856
				42.4252	0.3332	51.9025
				46.5868	0.31891	52.6844
				45.1996	0.37492	55.4933
				41.9628	0.33947	53.7512
				44.7372	0.31462	51.1731
				46.1822	0.28083	50.4237
				44.1592	0.33469	52.7734
				41.2114	0.36697	54.6054
				37.2232	0.30774	51.6689
				46.6446	0.34901	53.1843
				37.6856	0.34199	49.0857
				44.6794	0.34601	55.6232
				45.4308	0.34644	52.1768
				43.061	0.32225	53.1693
				40.46	0.28281	50.7
				50.6906	0.37269	51.9136
				40.0554	0.30854	53.3366
				40.1132	0.35728	54.2985
				48.8988	0.35617	52.3718
				48.2052	0.32494	53.8841
				42.194	0.33039	52.3744
				42.7142	0.40015	51.2444
				43.639	0.38926	54.9917
				45.662	0.33867	50.6111
				41.1536	0.31777	49.8748
				49.9392	0.32918	51.0396
				39.7664	0.31956	49.9605
				48.1474	0.32857	55.9795
				42.2518	0.30807	51.6345
				34.0442	0.37717	50.8374
				39.5352	0.33178	49.1178
				46.3556	0.35449	53.9366
				44.4482	0.34509	50.33
				40.5756	0.316	52.2214
				38.0324	0.32075	54.3348
				46.5868	0.33619	51.7265
				38.6104	0.31934	49.1877
				45.084	0.32722	51.7072
				37.281	0.37933	55.1814
				39.9398	0.3281	50.6739
				43.7546	0.33498	54.4151
				48.7832	0.32599	51.7007
				43.928	0.3244	52.1861
				42.6564	0.29737	48.5348
				45.2574	0.3456	51.7296
				51.442	0.35762	51.7775
				43.5234	0.33874	50.8639
				42.8876	0.3283	51.5613
				40.9802	0.31683	52.8283
				37.9746	0.3368	48.8787
				35.3158	0.24048	50.5429
				41.038	0.333	52.3232
				46.24	0.33012	51.744
				45.373	0.31054	50.462
				46.4712	0.32447	51.6387
				44.0436	0.32406	51.7359
				34.68	0.31092	52.2608
				42.8876	0.33651	52.5435
				42.0784	0.32862	53.1444
				37.859	0.25522	50.3325
				40.6334	0.33377	50.6667
				35.836	0.33071	50.5282
				38.437	0.28397	50.5455
				47.396	0.34908	53.347
				42.483	0.31236	50.8787
				43.2344	0.32446	51.0421
				44.7372	0.304	50.5266
				34.7956	0.27808	50.7139
				40.8646	0.30837	51.7553
				40.9802	0.34119	50.4627
				52.7714	0.3391	49.7226
				42.4252	0.26741	52.2475
				42.3096	0.35628	52.2765
				40.1132	0.38671	51.5397
				47.685	0.33339	49.8737
				36.125	0.36228	52.0428
				45.1996	0.33767	53.4126
				37.8012	0.26602	52.066
				44.7372	0.32633	52.0827
				42.3674	0.30251	51.9858
				38.2636	0.31805	51.1666
				48.4364	0.33937	51.2013
				37.2232	0.2969	51.5856
				40.4022	0.32599	52.5774
				33.524	0.2601	48.9457
				41.6738	0.32446	60.2475
				50.286	0.29851	50.8342
				43.9858	0.35175	51.0414
				43.1766	0.32163	58.8829
				41.905	0.32384	53.0853
				41.9628	0.32066	51.4419
				38.0324	0.30117	50.855
				43.928	0.2921	50.4625
				41.8472	0.33102	50.423
				37.4544	0.23024	47.0849
				42.8298	0.3005	52.5359
				38.7838	0.34799	52.8124
				36.5296	0.38557	48.8012
				43.1766	0.41267	46.6815
				44.6794	0.34963	55.4657
				44.9106	0.31815	52.8549
				38.148	0.34826	53.6543
				46.7024	0.3457	53.1155
				47.2804	0.34004	54.6752
				37.5122	0.31987	49.8344
				53.1182	0.33186	52.8243
				51.4998	0.32508	56.7477
				40.2866	0.31918	49.1724
				46.5868	0.32895	51.9732
				39.882	0.31492	53.918
				42.0784	0.31404	53.0137
				43.0032	0.32784	53.2201
				40.9802	0.36249	52.7019
				40.5178	0.36583	52.8293
				41.5582	0.35649	54.1821
				41.5004	0.3257	53.0846
				39.593	0.30566	50.7663
				37.9168	0.32974	53.5331
				43.061	0.35111	51.8152
				43.35	0.34153	51.5636
				40.3444	0.34423	52.3074
				40.6334	0.29476	53.3527
				38.6682	0.33704	52.1845
				47.107	0.31321	50.7848
				45.8354	0.33274	53.26
				48.0896	0.32586	50.8335
				39.1884	0.31971	49.8062
				42.8298	0.34445	49.9556
				38.9572	0.26075	49.331
				46.6446	0.34589	51.7238
				42.3096	0.3764	50.4205
				43.9858	0.36817	50.8354
				46.8758	0.35263	52.6487
				50.286	0.34497	52.5013
				45.2574	0.37883	50.4311
				40.6334	0.32958	53.1818
				39.4774	0.26393	49.2583
				36.2406	0.32314	52.7902
				44.9106	0.34314	51.2841
				47.9162	0.33058	52.437
				41.0958	0.33806	52.3483
				42.7142	0.32272	49.2263
				42.194	0.3458	53.3427
				48.8988	0.34131	50.0747
				42.0784	0.36497	57.7634
				42.0206	0.32387	50.1994
				51.153	0.35046	56.2752
				34.7956	0.27791	47.8526
				42.3096	0.32159	52.0082
				47.3382	0.33201	51.6907
				38.6682	0.32538	52.703
				43.928	0.28818	50.8131
				47.2226	0.3323	50.5322
				48.263	0.30508	49.2597
				48.263	0.3118	50.2464
				38.6682	0.32975	51.5083
				36.5296	0.34055	50.9692
				41.616	0.30342	51.183
				47.107	0.32637	51.5822
				42.772	0.30875	50.5511
				46.3556	0.37755	55.2147
				45.7776	0.32581	52.9615
				41.2692	0.3248	51.9583
				54.91	0.36201	53.133
				45.4886	0.309	52.1299
				41.9628	0.33903	53.0422
				49.708	0.35567	52.6763
				40.9224	0.35341	52.7668
				45.4308	0.35602	50.8091
				46.529	0.32851	52.3717
				45.6042	0.3407	47.9368
				35.3158	0.2524	49.0341
				39.1306	0.30584	51.8022
				42.3674	0.33657	56.7558
				38.5526	0.31646	53.0787
				47.2804	0.37943	54.602
				42.6564	0.2985	51.9931
				41.4426	0.35011	52.5711
				39.882	0.30824	57.2735
				45.7776	0.29797	50.3611
				42.7142	0.2946	52.0873
				40.46	0.24841	49.7985
				43.5234	0.31375	51.6907
				45.4308	0.30328	52.7026
				43.1188	0.33979	51.0218
				50.286	0.34985	54.5348
				42.4252	0.30535	49.5658
				42.7142	0.3563	53.5265
				48.6676	0.32626	56.956
				42.8876	0.35907	52.0096
				41.5582	0.30704	51.0093
				39.882	0.31167	51.751
				45.951	0.32017	51.8175
				41.5582	0.2388	49.3451
				46.5868	0.35359	49.2567
				49.3034	0.36996	52.6285
				41.5004	0.32957	52.2799
				47.107	0.33107	51.6021
				35.0268	0.22939	51.7271
				35.7782	0.3324	54.2749
				45.8932	0.33695	52.249
				46.9336	0.30122	53.1084
				43.7546	0.32993	57.7307
				38.5526	0.29192	50.1744
				46.818	0.29035	52.829
				44.1014	0.3719	59.798
				45.0262	0.34019	51.9211
				43.35	0.35305	53.0799
				43.4656	0.29632	52.4741
				43.061	0.3566	51.7867
				43.4656	0.33668	52.2093
				46.5868	0.29347	50.9177
				40.5756	0.30459	52.926
				44.2748	0.32402	53.5334
				43.2922	0.35135	51.3594
				48.4364	0.31235	51.3551
				44.6794	0.33227	52.7645
				43.35	0.32488	53.6677
				46.24	0.34151	51.6936
				35.4892	0.32225	48.0504
				42.4252	0.30382	50.1554
				44.7372	0.37183	51.9089
				43.5234	0.2894	51.2121
				48.4364	0.33666	51.5054
				46.529	0.36593	53.4957
				43.2922	0.31769	58.1064
				44.9684	0.26538	49.3058
				43.4656	0.30714	50.1103
				44.3326	0.34092	50.4343
				35.3736	0.34693	49.5376
				48.2052	0.35559	51.2511
				41.2114	0.32625	51.9566
				49.9392	0.31133	57.3657
				39.0728	0.37024	49.2918
				44.5638	0.34136	52.3365
				37.57	0.25875	48.7209
				40.46	0.36897	50.3224
				44.7372	0.34649	53.2508
				42.5986	0.32407	50.4273
				42.9454	0.32358	50.7076
				42.6564	0.33117	50.1488
				38.6682	0.34473	51.4281
				45.2574	0.3433	50.3193
				44.9106	0.32841	50.6205
				45.0262	0.31394	52.4963
				41.327	0.31975	52.6181
				49.1878	0.33289	55.1501
				43.639	0.3421	51.3181
				41.5004	0.32489	51.4394
				44.795	0.35366	50.8882
				37.281	0.25992	48.9489
				37.3966	0.2738	50.6814
				40.171	0.34029	51.5412
				45.8354	0.2892	53.7973
				39.9976	0.34563	52.0535
				50.9796	0.3598	52.1501
				40.8646	0.29568	51.2619
				43.7546	0.37424	54.8905
				37.2232	0.33985	51.7491
				33.813	0.2825	52.0419
				43.5812	0.33049	54.1899
				38.6682	0.32302	52.3996
				39.015	0.3141	52.1011
				49.1878	0.35995	51.6084
				41.0958	0.34074	52.3899
				39.1306	0.33437	53.4669
				32.1368	0.27071	53.1818
				45.1418	0.29881	54.4595
				38.148	0.28897	50.814
				43.4656	0.33693	52.9978
				41.4426	0.30973	51.0341
				45.4886	0.30397	50.506
				43.9858	0.30258	51.7092
				33.0616	0.24871	50.7091
				43.6968	0.32303	48.9728
				44.1014	0.31294	50.2688
				42.8876	0.31729	51.9187
				40.6912	0.31554	51.7096
				48.0318	0.37012	53.1665
				34.6222	0.27083	51.4773
				45.6042	0.33473	54.1908
				43.0032	0.36152	56.0651
				42.5986	0.33414	52.7967
				43.6968	0.34192	53.8254
				38.9572	0.34632	50.9682
				38.2636	0.36516	53.7682
				45.6042	0.34364	53.1881
				38.4948	0.31235	52.9612
				43.0032	0.32339	52.7349
				41.616	0.32124	52.0429
				37.9746	0.32784	52.9622
				39.304	0.35695	53.9809
				41.7316	0.31106	51.4819
				37.57	0.32669	50.5164
				46.6446	0.34612	54.6004
				40.4022	0.25853	51.8215
				42.1362	0.3044	48.3484
				43.4656	0.36782	50.9269
				45.8932	0.27016	53.0237
				42.772	0.30616	56.1838
				38.3792	0.31668	50.4242
				43.1188	0.31921	51.7665
				46.9336	0.2944	57.0353
				42.3674	0.28208	49.6657
				46.9914	0.34982	52.8206
				44.8528	0.34632	52.9333
				32.7148	0.30215	48.877
				45.373	0.3236	53.5194
				40.9802	0.31304	50.2589
				38.7838	0.33296	50.0896
				32.946	0.32698	52.6475
				43.5234	0.32051	50.7931
				41.4426	0.31371	49.2887
				37.3966	0.31769	51.7464
				48.0896	0.35154	59.334
				37.9746	0.34412	56.7416
				40.2866	0.3203	51.5362
				45.373	0.33964	50.3704
				37.281	0.26793	51.6038
				34.7378	0.30075	52.6497
				37.6856	0.25403	50.71
				44.1014	0.26272	49.6164
				40.8068	0.28415	51.2325
				44.6216	0.35186	52.337
				37.859	0.32429	51.4376
				35.0268	0.3404	53.3
				38.7838	0.24314	50.3591
				36.5874	0.23578	49.0677
				47.7428	0.34025	52.4441
				41.8472	0.38808	49.7972
				44.3326	0.32261	60.8066
				41.7316	0.3037	51.6575
				41.7316	0.33691	54.8841
				41.2692	0.36646	52.1338
				44.2748	0.32903	50.7686
				41.4426	0.32679	50.9186
				44.506	0.30005	51.4468
				36.0672	0.27825	51.1501
				35.7782	0.2475	49.3322
				48.3786	0.31603	53.4619
				46.5868	0.3427	53.6385
				44.3326	0.33812	54.2105
				35.7782	0.26847	50.9203
				38.6682	0.35431	52.3623
				37.1076	0.28574	50.6906
				44.795	0.31475	50.8467
				47.5116	0.34713	51.6974
				43.639	0.33157	52.8904
				42.4252	0.33566	51.5515
				46.3556	0.32677	52.6567
				38.4948	0.36785	50.4018
				42.9454	0.34457	53.086
				43.4656	0.34819	50.6326
				39.4196	0.31193	52.1852
				38.0324	0.31579	46.6772
				46.4134	0.31633	51.7413
				39.1306	0.31881	51.6142
				41.6738	0.34212	52.3624
				44.3326	0.34266	53.7172
				39.593	0.31206	52.269
				39.4196	0.35293	52.5671
				35.1424	0.26053	55.9059
				42.3674	0.32023	51.7397
				45.6042	0.34868	52.1068
				41.2692	0.31839	57.1808
				48.552	0.33137	52.7054
				38.8416	0.31869	51.4947
				42.7142	0.3179	53.2326
				36.4718	0.31937	51.6356
				52.309	0.38734	52.9276
				41.8472	0.34155	51.9463
				43.2922	0.34339	54.3419
				40.1132	0.30259	52.8511
				43.6968	0.33304	55.4785
				40.0554	0.3016	52.5144
				41.905	0.3249	49.3308
				44.6794	0.3514	52.8293
				37.9168	0.33314	50.9022
				41.0958	0.31798	49.8552
				44.6794	0.33395	51.3326
				44.795	0.29076	51.1676
				50.1704	0.36045	52.4511
				34.0442	0.29993	50.5289
				39.4774	0.28043	51.4665
				46.818	0.3081	50.2592
				42.5408	0.34359	53.1935
				45.2574	0.36447	53.0121
				42.7142	0.31983	51.4516
				43.639	0.34701	55.0249
				40.9224	0.33785	52.5382
				41.2114	0.29878	51.9522
				48.2052	0.32572	52.7977
				38.8416	0.30067	50.5556
				44.7372	0.333	51.0494
				41.9628	0.31573	51.7516
				43.9858	0.33584	50.1575
				49.3034	0.34577	56.2763
				47.5694	0.35487	50.5842
				39.7086	0.29443	52.3742
				43.8124	0.3261	53.9778
				45.2574	0.33256	51.7925
				41.2692	0.32849	54.5455
				39.9976	0.32674	51.1216
				43.4078	0.37257	50.0097
				50.5172	0.34121	51.179
				35.836	0.33177	53.5293
				39.1884	0.2858	52.6573
				45.1996	0.37419	59.52
				33.5818	0.31215	51.6165
				53.1182	0.35226	52.8702
				40.171	0.31541	51.4365
				44.7372	0.34508	50.8827
				48.552	0.34643	51.965
				39.9398	0.35998	52.3351
				37.0498	0.34147	53.4567
				43.4656	0.28354	52.1335
				40.8068	0.35869	53.1124
				38.5526	0.37351	51.5288
				43.4656	0.32797	52.5675
				46.7602	0.39782	49.4713
				40.5756	0.3149	49.9459
				37.859	0.34019	53.4956
				39.1306	0.38509	57.5876
				50.4594	0.3338	52.6517
				43.928	0.32911	53.4338
				38.0902	0.32564	57.7823
				44.0436	0.33976	53.4653
				44.2748	0.31317	51.3161
				43.5812	0.31986	52.0233
				40.9802	0.33208	49.8244
				47.8584	0.33901	51.38
				34.969	0.30559	49.1259
				42.0784	0.34253	52.2087
				39.2462	0.34951	55.5729
				41.9628	0.28702	52.9357
				42.5986	0.3028	50.9154
				38.7838	0.30578	50.6748
				41.0958	0.34132	54.7314
				38.2058	0.21518	51.4651
				37.5122	0.29897	53.8413
				43.7546	0.35186	52.1333
				39.9976	0.31608	50.3905
				36.5296	0.30393	51.6707
				41.2114	0.32958	52.778
				46.529	0.33286	53.7637
				42.1362	0.32687	51.5725
				43.7546	0.35815	58.6773
				35.7782	0.34238	48.9256
				44.7372	0.34034	51.0911
				40.8646	0.25116	51.0208
				41.6738	0.31543	53.2726
				42.772	0.34196	51.9824
				41.1536	0.37586	48.9323
				46.529	0.24206	53.6349
				46.5868	0.33855	48.5368
				43.4078	0.31534	50.431
				35.0846	0.22883	50.7794
				50.0548	0.3187	57.1551
				37.7434	0.24433	51.191
				43.639	0.26865	52.1121
				42.0206	0.34059	51.7762
				41.7316	0.34375	51.6631
				36.0672	0.30296	51.1625
				42.4252	0.31544	52.7552
				49.1878	0.36798	50.7914
				47.2226	0.33488	52.1018
				40.6334	0.34275	52.5347
				46.7602	0.34971	56.3341
				39.8242	0.38529	54.6667
				41.905	0.35248	52.1596
				41.5582	0.24559	49.6323
				46.7024	0.36689	54.9325
				41.2114	0.34799	52.7208
				41.327	0.28224	49.6194
				42.1362	0.36099	52.4871
				47.8006	0.37063	52.3011
				38.2636	0.36972	51.6085
				36.5874	0.30012	51.074
				44.217	0.34882	49.3413
				42.3096	0.28262	53.1231
				47.3382	0.36056	53.4297
				40.46	0.2188	57.365
				41.2692	0.33381	49.9234
				40.5178	0.3573	50.1342
				39.2462	0.35106	52.1937
				45.3152	0.32257	51.0001
				43.1188	0.3731	53.656
				49.7658	0.35566	50.9225
				46.5868	0.32182	52.3984
				47.2226	0.3282	51.7801
				46.4712	0.32063	54.7484
				43.9858	0.3114	50.2604
				40.749	0.3619	50.5933
				39.9398	0.32551	50.8496
				40.9802	0.33146	53.8227
				45.1996	0.33785	52.5108
				43.9858	0.33841	52.7824
				46.9336	0.31708	50.4762
				41.0958	0.29508	52.1535
				49.8814	0.30204	51.6457
				49.8814	0.32331	50.7363
				35.6626	0.25543	52.0525
				46.8758	0.29067	51.3141
				45.3152	0.33767	52.5369
				36.703	0.31041	52.3304
				40.5178	0.33241	52.0098
				39.9976	0.33183	53.6143
				48.8988	0.36121	55.8057
				40.8646	0.2844	51.0448
				44.795	0.32433	50.7022
				42.7142	0.33054	52.2847
				44.1592	0.27164	49.697
				40.3444	0.31585	50.3391
				44.506	0.26031	49.972
				42.3096	0.33272	52.8248
				45.3152	0.2786	52.3807
				41.2692	0.3257	58.1145
				43.1188	0.31533	50.18
				45.084	0.31981	53.5849
				36.8764	0.34001	50.9894
				37.281	0.29474	52.417
				41.7894	0.34227	55.2321
				42.1362	0.31444	52.1835
				39.304	0.31236	51.4497
				37.0498	0.29552	52.2798
				41.038	0.32113	52.7368
				40.6912	0.34889	50.3892
				44.506	0.34038	51.5137
				47.1648	0.37282	56.0061
				38.5526	0.30307	52.8302
				40.4022	0.30157	52.4029
				37.7434	0.33245	51.5474
				40.6912	0.33952	51.6752
				48.8988	0.34596	51.6907
				47.6272	0.35096	53.3137
				44.8528	0.29391	49.4925
				42.9454	0.30856	58.9778
				42.0784	0.35708	49.3848
				46.4712	0.34549	53.0107
				40.46	0.35895	49.8008
				45.4886	0.33471	52.6287
				41.905	0.37231	49.8086
				39.9976	0.31229	52.1572
				45.662	0.34663	55.8218
				44.3904	0.3492	52.4429
				48.8988	0.33375	53.0838
				43.6968	0.32072	50.1977
				37.6856	0.29129	52.9446
				47.7428	0.32339	50.7447
				43.5812	0.31851	51.6172
				41.327	0.34384	51.4881
				42.6564	0.32525	51.3141
				44.0436	0.33675	56.1468
				41.7316	0.3603	58.9661
				39.6508	0.30722	51.1748
				44.3326	0.36371	53.3993
				42.6564	0.3311	52.6534
				47.8006	0.31109	51.6223
				45.5464	0.3388	52.6448
				41.038	0.30725	48.6181
				47.974	0.32449	59.7521
				53.754	0.33183	57.0888
				44.1592	0.35942	51.5315
				44.9684	0.36604	51.1403
				41.7316	0.32159	52.4639
				39.6508	0.32528	53.2934
				42.6564	0.31657	50.3599
				46.529	0.33518	54.5137
				40.3444	0.3062	56.459
				44.7372	0.34705	50.278
				39.882	0.30198	53.8122
				46.9914	0.34107	53.6463
				45.084	0.27139	50.8225
				46.4134	0.32773	57.5151
				42.1362	0.32577	50.2031
				35.3736	0.3172	51.9938
				48.6676	0.33159	49.8417
				40.0554	0.34888	49.3618
				48.6676	0.32918	51.446
				43.7546	0.35239	52.0606
				43.5812	0.34507	51.5755
				38.7838	0.35792	52.2915
				46.5868	0.3422	60.6535
				39.9398	0.31257	50.7021
				38.437	0.28445	50.3427
				44.6794	0.29759	52.3702
				37.3966	0.2711	49.4719
				39.9398	0.37247	49.3661
				39.4196	0.33478	50.505
				45.951	0.35567	53.1242
				38.2636	0.24179	50.7606
				41.7894	0.27517	50.0759
				43.5234	0.38007	51.1165
				37.8012	0.2344	50.6481
				42.0784	0.28264	52.2814
				47.5116	0.30749	51.4122
				46.0666	0.37876	52.0723
				36.7608	0.29674	51.6335
				44.217	0.32435	53.8266
				45.4308	0.33578	59.4112
				45.6042	0.35494	51.8211
				44.8528	0.35852	57.0491
				40.8646	0.33492	48.5445
				35.0846	0.28527	51.8415
				49.13	0.35047	54.2411
				44.7372	0.29751	51.1515
				48.2052	0.34741	50.5877
				35.9516	0.32225	52.6962
				38.2058	0.30341	54.233
				40.5178	0.3261	54.9992
				40.8068	0.30975	52.195
				48.0896	0.34544	50.2129
				42.7142	0.35705	52.1619
				46.818	0.29416	50.477
				39.4196	0.2982	48.4815
				35.8938	0.26554	50.8045
				33.0616	0.27751	51.0591
				34.6222	0.33793	49.1667
				35.6626	0.2677	51.7744
				39.5352	0.29699	50.5451
				39.1306	0.35038	52.3854
				40.6912	0.32785	52.6713
				37.7434	0.33176	53.3298
				38.0902	0.2954	49.6525
				50.9796	0.34591	52.1498
				39.7086	0.35819	51.6671
				52.1356	0.33164	51.7818
				40.6912	0.3538	52.1596
				36.2406	0.33158	52.5157
				38.6104	0.30434	51.373
				38.9572	0.26987	50.0884
				42.5986	0.30185	51.072
				39.1306	0.31972	52.6786
				39.7664	0.36396	51.4728
				41.038	0.34089	50.1351
				44.217	0.33723	50.0922
				35.4892	0.32151	49.1384
				41.9628	0.36611	51.5739
				42.194	0.32519	58.9889
				41.8472	0.26268	50.3124
				43.639	0.32993	52.3185
				44.8528	0.33072	50.5628
				43.35	0.34397	51.4078
				41.905	0.32371	51.8769
				42.772	0.3449	50.5368
				43.1188	0.36805	55.1035
				47.5116	0.29025	54.9949
				42.8298	0.33128	52.1991
				36.7608	0.25069	48.8004
				42.0206	0.33509	50.8097
				40.46	0.32891	50.7191
				46.0088	0.30369	49.96
				38.726	0.30374	50.1682
				39.882	0.32157	51.639
				44.2748	0.34828	54.7178
				47.6272	0.34604	54.8594
				44.217	0.30519	50.6282
				43.9858	0.3239	59.9066
				40.8068	0.34231	51.4342
				38.3792	0.34315	50.5267
				50.575	0.34568	52.1133
				39.9398	0.32061	51.9252
				46.7024	0.32405	53.5601
				53.4072	0.33158	51.3688
				39.882	0.30498	48.6445
				43.35	0.32298	50.5482
				42.0206	0.31109	54.7075
				46.3556	0.31493	52.8312
				47.396	0.30683	51.069
				44.3904	0.36551	51.6864
				42.6564	0.32071	52.5735
				38.3214	0.31926	51.6732
				43.2922	0.30913	50.4248
				40.6912	0.36202	52.7529
				44.1014	0.32234	51.8518
				41.5004	0.34857	51.1025
				39.2462	0.32965	50.037
				40.4022	0.3018	52.6596
				39.8242	0.22307	51.7984
				43.7546	0.29665	51.1314
				46.3556	0.33688	52.6651
				46.9914	0.2895	50.9343
				44.217	0.30265	52.7057
				47.5694	0.32303	52.9283
				44.3326	0.29989	51.8782
				38.6104	0.30129	52.6205
				41.7894	0.32799	53.7238
				41.3848	0.29583	51.9252
				44.3326	0.3151	51.5673
				35.4892	0.33964	53.5554
				38.9572	0.28924	50.5685
				50.6906	0.3416	50.9964
				39.9398	0.38052	53.3836
				41.8472	0.32816	51.5403
				46.818	0.34613	53.3677
				44.1014	0.34625	51.8076
				43.7546	0.34106	53.8145
				40.8646	0.35574	51.9879
				42.194	0.29837	50.3633
				43.0032	0.3198	54.3323
				48.9566	0.32086	50.1395
				36.5296	0.3585	51.2662
				38.4948	0.30654	51.5083
				43.35	0.33652	51.0367
				46.9336	0.35305	53.2658
				44.2748	0.33425	51.4387
				38.437	0.33121	51.1155
				45.4308	0.32384	50.641
				41.038	0.3431	51.8888
				40.4022	0.32034	55.7706
				50.4016	0.32987	57.3307
				44.795	0.37996	50.9841
				46.529	0.27686	51.9533
				47.974	0.30561	55.4093
				44.1592	0.325	50.7538
				38.2636	0.24906	51.3732
				42.8876	0.32428	56.9971
				41.4426	0.22921	53.0544
				38.8994	0.31013	53.0099
				42.772	0.32936	50.0337
				49.8814	0.341	52.1538
				43.8124	0.3034	50.8454
				39.7086	0.32713	52.1345
				42.9454	0.33172	54.7617
				40.46	0.36791	49.8324
				47.685	0.33302	52.5085
				45.084	0.31065	51.6305
				37.2232	0.22329	48.2654
				41.327	0.30685	51.5388
				38.0324	0.33798	53.3895
				48.3208	0.35512	52.1861
				42.5986	0.32415	51.5012
				36.703	0.38161	50.4886
				40.9224	0.28272	50.5697
				40.2866	0.28837	50.2299
				38.3214	0.32162	52.4928
				41.4426	0.33212	54.0449
				43.8124	0.35845	58.053
				44.9684	0.35419	51.5729
				41.5004	0.33326	49.9191
				43.061	0.34285	51.6667
				40.2288	0.31073	50.8472
				46.0088	0.32926	51.2327
				44.506	0.33476	51.8688
				42.7142	0.33729	51.6759
				49.6502	0.36376	51.2735
				37.0498	0.33458	51.3897
				42.2518	0.33652	52.1898
				39.593	0.35255	51.2516
				48.7254	0.3519	51.3076
				34.6222	0.3165	53.7758
				39.3618	0.30888	48.0059
				41.5582	0.29759	50.6077
				43.35	0.34607	52.3405
				37.8012	0.3094	50.6722
				39.9976	0.2366	51.2375
				39.6508	0.31057	52.9139
				46.8758	0.33798	60.3323
				38.3214	0.25902	49.5124
				41.9628	0.35549	51.5562
				36.8186	0.31755	52.3343
				45.662	0.33424	50.3288
				42.8876	0.35611	50.5632
				34.68	0.29369	51.2992
				44.4482	0.33198	52.0097
				44.3904	0.35508	50.081
				49.5924	0.34441	53.7668
				33.1772	0.26905	51.0621
				37.3966	0.29634	50.6532
				46.9336	0.28672	50.6897
				44.4482	0.30555	50.1478
				36.2406	0.30336	50.276
				41.905	0.33094	51.3391
				39.5352	0.28158	54.0533
				37.6278	0.34634	50.7231
				30.634	0.28154	50.6407
				40.8068	0.35927	53.5505
				42.483	0.36587	52.4861
				45.8932	0.33392	53.4608
				45.1996	0.34125	51.4527
				45.7198	0.34485	53.2701
				42.6564	0.35068	54.7843
				40.0554	0.30852	51.9579
				35.836	0.29406	51.7221
				43.4656	0.33998	53.7626
				41.2114	0.30969	48.3814
				43.8702	0.28095	53.1758
				40.9224	0.28637	49.7555
				43.4656	0.3026	52.0504
				42.5986	0.34484	52.7072
				36.5296	0.29469	50.8481
				43.9858	0.34383	52.5015
				37.5122	0.33384	53.6671
				39.7086	0.26511	50.485
				39.1306	0.32765	49.4769
				46.5868	0.33169	51.858
				40.8068	0.30115	53.023
				40.6912	0.31552	51.0766
				37.0498	0.28454	50.8172
				43.1766	0.32956	51.061
				41.4426	0.36891	50.5695
				35.7782	0.25662	50.6061
				43.1188	0.31837	52.8707
				46.8758	0.3436	53.5391
				42.3674	0.36721	49.2771
				38.2058	0.30375	53.3368
				40.1132	0.32993	50.2867
				50.7484	0.34	53.7014
				44.0436	0.34516	52.5863
				40.46	0.31766	52.761
				38.726	0.34415	54.4422
				42.194	0.31824	50.878
				44.5638	0.31993	59.4144
				42.7142	0.37237	48.046
				38.2058	0.33061	53.2361
				43.8124	0.34304	51.6813
				43.7546	0.3349	52.5825
				45.2574	0.3258	51.7355
				37.7434	0.34186	48.0877
				48.4364	0.33469	54.7726
				41.2692	0.34613	53.522
				40.2288	0.3603	53.2204
				41.0958	0.31293	52.3077
				52.7136	0.35129	53.8788
				39.7664	0.32863	49.5825
				36.0094	0.34767	51.2029
				47.2804	0.3453	52.779
				43.2922	0.33124	50.9152
				39.4196	0.29944	49.7542
				35.547	0.26877	51.2085
				38.5526	0.27752	50.539
				42.772	0.37625	55.2437
				43.2922	0.32094	52.508
				40.5178	0.32151	50.4125
				43.639	0.2959	50.199
				45.4308	0.35232	51.6071
				55.8348	0.34635	53.119
				43.2922	0.33407	52.3227
				42.8876	0.33679	52.5324
				47.974	0.32758	52.2102
				44.4482	0.29253	53.7
				45.373	0.294	49.5447
				49.419	0.33427	50.9899
				47.5694	0.30884	50.0334
				47.7428	0.31133	52.7534
				41.2114	0.30801	53.1153
				40.8068	0.20526	49.5797
				44.8528	0.32755	52.5106
				43.1188	0.30893	53.9254
				38.726	0.36339	49.5615
				41.1536	0.2883	51.9035
				43.5812	0.28869	51.0693
				45.084	0.33838	52.2375
				39.5352	0.35784	57.1476
				37.0498	0.30585	52.7608
				45.084	0.2796	48.2661
				45.1418	0.33777	56.2118
				45.4886	0.35123	52.8847
				41.6738	0.29214	49.8306
				40.8646	0.30221	52.4949
				43.2922	0.33352	52.7334
				46.8758	0.35581	51.9272
				36.3562	0.27056	51.3717
				38.0902	0.31944	52.6203
				42.7142	0.34558	51.7298
				42.5986	0.30811	50.2559
				40.2866	0.33645	51.0098
				42.4252	0.33751	51.8347
				39.4774	0.29266	51.0907
				44.1014	0.35701	50.9211
				37.7434	0.30908	51.3689
				43.9858	0.36594	53.3723
				37.3388	0.36059	49.1815
				44.6794	0.33631	58.7908
				39.882	0.27389	52.644
				41.3848	0.35099	53.9314
				51.5576	0.304	53.296
				42.5986	0.30938	51.3245
				43.061	0.31242	52.3618
				52.1356	0.33062	51.2725
				32.2524	0.3321	51.7604
				43.1188	0.3103	52.2638
				35.1424	0.29773	51.573
				48.3208	0.3262	51.1041
				44.3326	0.32044	52.4967
				46.3556	0.34359	51.6414
				36.7608	0.29049	49.1983
				43.639	0.28964	55.9398
				40.5756	0.26652	50.7103
				41.9628	0.2933	49.9185
				41.6738	0.3407	52.2196
				36.8186	0.31307	51.5992
				42.7142	0.32664	52.6111
				39.7086	0.35576	52.5546
				44.9684	0.34206	58.5127
				46.1244	0.36129	53.6335
				40.3444	0.3284	53.7428
				47.107	0.33091	52.4435
				44.6794	0.34152	53.9365
				38.3214	0.24493	52.7238
				42.7142	0.30775	48.4911
				36.125	0.26996	49.9265
				45.7776	0.34028	52.2353
				40.6334	0.28711	49.8096
				42.1362	0.33461	53.2456
				42.9454	0.26965	49.0971
				38.3214	0.34054	52.9653
				39.7664	0.36192	53.0401
				46.3556	0.35275	52.0082
				44.9106	0.33582	53.4266
				38.2636	0.29034	51.4368
				41.327	0.32373	50.0937
				42.7142	0.32002	53.065
				47.6272	0.3734	52.404
				42.483	0.34155	53.181
				48.0896	0.31588	54.5791
				43.5812	0.33939	52.1181
				44.0436	0.3513	53.6126
				43.8702	0.36367	53.6312
				45.7776	0.35306	51.5253
				46.4712	0.32388	56.5216
				39.882	0.31877	51.3197
				50.4016	0.35173	50.055
				51.6732	0.36278	52.9937
				42.483	0.35147	51.0665
				44.9106	0.3172	54.3143
				38.2058	0.33633	51.1777
				38.4948	0.3104	50.4153
				43.8124	0.35424	54.1253
				43.1188	0.30367	49.982
				42.2518	0.37884	51.9981
				45.8354	0.34973	52.6906
				41.616	0.22617	49.7262
				43.2344	0.26945	48.3831
				41.5004	0.26038	53.8837
				46.6446	0.35622	52.9494
				36.8764	0.26582	48.3591
				42.5408	0.32676	52.5016
				41.616	0.30565	51.4241
				44.1014	0.3373	52.9071
				42.5408	0.20407	52.8846
				37.7434	0.30184	49.9974
				46.3556	0.39134	50.5469
				36.7608	0.30474	51.7744
				40.4022	0.3146	50.552
				41.7894	0.32668	49.2679
				40.2288	0.32531	51.4723
				40.749	0.33689	51.469
				37.7434	0.25455	50.0079
				38.3214	0.2377	50.9335
				41.6738	0.23711	51.3775
				38.6682	0.33603	52.744
				43.35	0.30581	52.2716
				42.772	0.33406	51.9064
				46.1822	0.3624	52.5309
				42.194	0.31531	55.6835
				42.5986	0.32351	51.0204
				51.6732	0.33614	51.605
				39.4196	0.33963	52.3838
				36.414	0.29519	50.2349
				43.1188	0.34243	54.3542
				43.35	0.34321	52.4471
				40.1132	0.34955	54.4653
				37.57	0.32421	50.5901
				43.8702	0.33822	52.2175
				44.217	0.34865	52.3017
				38.6682	0.36784	52.9282
				40.6334	0.31352	53.3759
				43.7546	0.36132	53.0566
				38.726	0.30135	57.8235
				44.217	0.31833	53.2872
				44.3326	0.34037	51.728
				37.6278	0.29881	49.803
				49.3612	0.3548	54.6093
				38.9572	0.35551	59.1456
				39.3618	0.35992	52.8419
				44.9106	0.33789	56.3168
				37.7434	0.25548	50
				39.8242	0.297	51.3088
				40.6334	0.35162	51.3819
				47.2804	0.36124	51.7172
				40.1132	0.29842	52.3649
				44.217	0.33319	53.2403
				39.4196	0.31128	52.4756
				41.7894	0.36368	51.8806
				46.6446	0.32704	51.865
				44.5638	0.3363	52.689
				40.2866	0.26031	50.1173
				34.969	0.38984	54.9495
				38.6104	0.29149	51.9192
				41.905	0.36591	52.1243
				45.7198	0.36443	50.9895
				34.969	0.30736	48.6758
				47.1648	0.31065	48.9115
				41.1536	0.19481	53.2555
				38.3214	0.34677	57.2652
				40.3444	0.30549	50.5402
				41.7894	0.29512	52.9563
				50.9218	0.35175	52.587
				41.9628	0.33858	51.4563
				40.3444	0.35321	50.8382
				35.7782	0.26427	50.4663
				48.7254	0.32266	52.9403
				43.639	0.34718	52.7303
				47.0492	0.33448	51.5179
				45.951	0.27477	50.5727
				41.2114	0.33408	51.1438
				47.2226	0.33234	52.1889
				42.483	0.27787	52.1997
				38.148	0.33686	49.8842
				43.2922	0.35237	53.548
				40.5178	0.34748	51.7681
				47.6272	0.32571	52.2064
				47.4538	0.3417	59.151
				43.639	0.33998	54.8233
				38.0324	0.33843	52.8886
				37.281	0.33664	52.6277
				40.171	0.31537	49.9269
				43.6968	0.29428	50.5816
				38.2636	0.31954	53.3434
				46.2978	0.30463	50.8806
				49.13	0.36145	51.1713
				33.9864	0.30189	52.3668
				43.35	0.32877	59.8794
				45.4308	0.3191	51.2333
				36.9342	0.3263	52.5217
				45.1418	0.31864	51.6411
				47.5694	0.35385	53.0508
				47.1648	0.36597	55.3619
				40.5178	0.33722	52.7621
				40.5178	0.3277	51.7129
				45.7776	0.33853	52.3648
				41.7316	0.27701	51.8617
				43.5234	0.30729	50.095
				43.6968	0.35258	52.0881
				38.3792	0.24664	49.0141
				41.8472	0.33871	53.1318
				48.7254	0.36212	52.5495
				44.3326	0.34024	51.1454
				47.2226	0.29453	51.1173
				50.8062	0.34196	52.0215
				34.391	0.27165	49.5833
				42.1362	0.30038	50.1567
				42.0206	0.40949	54.2023
				37.9746	0.32286	47.4947
				48.1474	0.31874	57.4752
				38.0902	0.23154	50.6925
				36.9342	0.3276	50.4968
				43.639	0.26034	50.7381
				48.552	0.35423	54.8929
				39.7664	0.35091	51.6022
				35.2002	0.30022	49.3949
				40.0554	0.28765	49.2583
				39.7664	0.3243	54.6912
				38.3214	0.30826	54.3743
				42.9454	0.33522	52.9765
				37.9746	0.29579	50.1148
				40.9224	0.22387	50.245
				42.2518	0.33773	57.2164
				45.084	0.32125	57.445
				42.8876	0.27429	52.9803
				41.1536	0.28645	51.4036
				44.5638	0.3426	53.98
				50.1704	0.34202	50.9938
				43.0032	0.33276	53.4119
				42.0206	0.33597	55.0542
				39.7664	0.29534	50.994
				44.5638	0.34636	51.2596
				45.4308	0.35237	53.1337
				43.5234	0.30745	51.4404
				48.841	0.35922	51.7466
				44.7372	0.3328	50.4837
				44.0436	0.32797	56.5359
				38.6682	0.32998	52.5973
				42.3096	0.36606	48.791
				46.9914	0.34779	58.8171
				42.8298	0.30299	52.093
				41.2114	0.3294	51.7544
				45.662	0.35993	52.5117
				43.4078	0.33587	49.9736
				39.8242	0.33137	50.611
				43.2922	0.32855	49.8188
				46.4712	0.3162	52.6987
				36.1828	0.37939	47.2948
				40.9224	0.34932	53.4307
				42.4252	0.30385	48.742
				41.2692	0.27273	50.3704
				46.7024	0.31781	52.6861
				39.1306	0.35686	50.7407
				44.9684	0.33981	53.374
				53.8118	0.33008	53.5316
				48.7254	0.36421	51.6052
				48.4942	0.34326	50.7236
				34.9112	0.31227	50.0082
				47.974	0.3444	52.1622
				42.7142	0.36778	51.8075
				41.5004	0.35216	54.7284
				39.0728	0.3199	51.9461
				37.9168	0.34361	50.8842
				45.6042	0.32673	51.8058
				33.2928	0.22855	48.1553
				39.1884	0.34521	52.6547
				43.8124	0.26559	47.9879
				41.5004	0.3366	50.5894
				44.8528	0.34165	51.5782
				38.5526	0.3131	51.6795
				42.1362	0.34835	53.8923
				46.4134	0.31195	52.3713
				44.217	0.31508	52.069
				44.5638	0.34222	54.4619
				43.7546	0.32477	50.7453
				48.6676	0.32405	52.5574
				48.3786	0.328	49.9122
				43.5812	0.3644	52.4357
				45.1996	0.37337	53.1333
				36.6452	0.29617	51.2774
				49.9392	0.33268	55.763
				46.0088	0.32676	59.6863
				38.8416	0.35143	51.7671
				37.7434	0.31058	49.9245
				43.2344	0.35007	51.681
				50.1704	0.33351	52.4513
				38.726	0.32969	53.8724
				46.1244	0.3147	56.2301
				39.7086	0.33161	51.2901
				35.9516	0.27356	51.8044
				40.6912	0.35166	55.002
				45.8932	0.32349	53.7221
				48.4942	0.31108	57.2531
				43.9858	0.34238	52.2032
				44.2748	0.34685	52.0078
				36.1828	0.36465	49.7079
				46.7602	0.28039	49.4305
				38.6104	0.24539	50.2023
				43.2344	0.32107	55.8661
				41.038	0.34477	52.501
				38.437	0.26808	52.0422
				39.7664	0.299	58.484
				45.8932	0.32326	51.1705
				41.7316	0.36671	51.5306
				39.9976	0.32593	51.5807
				43.9858	0.32477	52.0324
				44.4482	0.34192	51.6896
				40.5178	0.29144	49.8107
				43.2922	0.36217	59.5309
				42.772	0.32001	50.9427
				38.726	0.26439	49.2114
				43.4656	0.35109	52.2317
				46.6446	0.34189	52.7316
				49.4768	0.3333	58.7431
				46.8758	0.33696	51.4978
				48.0896	0.34617	51.9097
				52.309	0.32858	53.6581
				48.4942	0.36568	53.705
				43.2344	0.35418	52.6904
				44.4482	0.33543	59.7293
				45.0262	0.29334	50.3176
				47.7428	0.35813	56.2815
				44.795	0.38666	52.8151
				37.0498	0.32899	49.9974
				31.501	0.35776	51.9874
				34.391	0.32479	47.924
				50.575	0.35581	51.4723
				39.1884	0.32538	52.3939
				45.3152	0.35062	53.2176
				44.506	0.33167	53.1833
				38.5526	0.26284	50.286
				43.4656	0.33709	53.3303
				40.2866	0.36611	51.1319
				39.7664	0.36205	51.4109
				49.8236	0.33447	51.26
				45.3152	0.34186	51.7925
				44.3904	0.32094	52.2215
				37.6278	0.34109	50.0139
				40.8068	0.32385	59.136
				41.5004	0.32244	51.2074
				51.2686	0.34227	53.3122
				39.6508	0.37169	52.1411
				45.8354	0.3383	52.1474
				40.6334	0.3671	50.8738
				41.7894	0.33331	57.1596
				38.2636	0.34993	50.8177
				41.8472	0.33704	50.1084
				41.038	0.36141	54.0436
				41.5582	0.34093	52.6366
				32.3102	0.35089	54.4395
				48.6098	0.32015	52.9074
				41.7894	0.35789	50.5136
				46.2978	0.36795	49.4065
				39.0728	0.36139	50.5006
				38.7838	0.34648	50.3782
				46.9336	0.37264	52.8028
				40.8068	0.33902	52.1081
				50.9218	0.36317	54.6924
				48.263	0.37588	54.6307
				41.6738	0.30292	50.8091
				43.5812	0.28292	52.2727
				45.4308	0.34224	54.2534
				48.7832	0.36563	53.6449
				49.1878	0.33032	52.5595
				45.2574	0.32506	50.303
				42.7142	0.30331	52.9061
				44.6216	0.34246	53.2341
				37.57	0.30596	50.7042
				39.3618	0.33453	49.3019
				39.7664	0.3673	54.4383
				42.0784	0.37062	51.0904
				42.5986	0.32345	53.3051
				41.038	0.345	52.1437
				39.015	0.36115	53.6506
				50.864	0.35322	51.0712
				40.2288	0.36422	52.6836
				42.2518	0.33593	50.681
				46.2978	0.29267	48.7539
				40.1132	0.32812	50.6752
				45.8932	0.36205	50.2214
				38.3214	0.29927	56.2377
				35.547	0.28919	50.7102
				36.0094	0.27277	48.3661
				45.8932	0.34733	58.0787
				41.7316	0.326	50.3704
				37.281	0.32425	54.432
				48.7832	0.36171	51.1606
				50.0548	0.3625	49.2794
				37.57	0.34773	49.7039
				41.4426	0.3316	50.1856
				42.9454	0.35352	50.504
				46.6446	0.28983	54.9886
				39.882	0.34638	50.0978
				44.9106	0.3283	57.1968
				43.639	0.31385	53.811
				47.974	0.30028	54.8492
				41.7316	0.20992	50.992
				45.8932	0.30979	47.667
				45.8932	0.35128	51.114
				44.506	0.3442	52.133
				38.2058	0.32848	50.9359
				44.506	0.34328	52.0145
				37.3388	0.30663	53.1975
				38.3792	0.3442	53.33
				43.7546	0.35016	60.5826
				45.373	0.34199	56.2701
				45.5464	0.36423	53.3161
				42.8298	0.33379	51.9279
				40.6912	0.33634	51.312
				40.8068	0.3371	54.9924
				46.0666	0.35004	51.7267
				44.3326	0.24783	51.3259
				44.8528	0.31784	52.199
				45.1418	0.32081	53.9627
				38.8416	0.31041	47.9683
				37.3388	0.36751	49.6228
				37.57	0.28923	51.7091
				46.4712	0.35915	51.3442
				35.6626	0.33741	53.1404
				40.2866	0.35947	53.785
				48.4942	0.3257	55.3312
				42.0206	0.28662	59.2866
				46.1244	0.33399	50.8485
				35.7782	0.33446	51.1093
				44.0436	0.3479	52.7824
				50.7484	0.35116	57.5037
				49.0144	0.34435	56.8424
				44.4482	0.30856	52.8883
				40.46	0.31282	51.3516
				51.4998	0.37124	52.7805
				43.1188	0.33089	53.1567
				37.1076	0.34123	51.7426
[truncated: 5,183 more rows]
[truncated: 1 more columns]

## Sheet: Figure1-Supplements
Supplement2 (purified leukocytes)																		Supplement3 (lysis effect)						Supplement4A (mean and SD of population medians, and population medians, population data in Figure1-sourceData)																									Supplement4B (mean and SD of population medians, and population medians as ratio of sodium citrate and no anticoagulant, population data in Figure1-sourceData)
monocytes			neutrophils			eosinophils			T lymphocytes			B lymphocytes			basophils			leukocytes no ery lysis			leukocytes after ery lysis			mean and SD per cell type relative against mean of population medians						population medians relative to mean of all population medians for one cell type																			mean and SD of population medians per cell type, sodium citrate / no anticoagulant
cell size	brightness		cell size	brightness		cell size	brightness		cell size	brightness		cell size	brightness		cell size	brightness		cell size	deformation		cell size	deformation		cell type	rel. cell size	SD rel. cell size	rel. deformation	SD rel. deformation																					cell type
[µm^2]	[a.u.]		[µm^2]	[a.u.]		[µm^2]	[a.u.]		[µm^2]	[a.u.]		[µm^2]	[a.u.]		[µm^2]	[a.u.]		[µm^2]	[]		[µm^2]	[]			[]	[]	[]	[]			neutrophils			lymphocytes			monocytes			eosinophils			basophils			erythrocytes
60.401	79.1061		79.5328	72.2522		71.6142	63.6315		41.1536	85.5074		33.0616	82.3838		64.5048	71.4903		73.5216	0.06757		40.8646	0.03814		neutrophils	1	0.01555	1	0.05326		repeats	rel. cell size	rel. deformation		rel. cell size	rel. deformation		rel. cell size	rel. deformation		rel. cell size	rel. deformation		rel. cell size	rel. deformation		rel. cell size	rel. deformation		neutrophils
60.401	79.1061		72.5968	73.3166		74.7354	62.3849		43.1766	84.4726		33.5818	80.3106		64.5048	71.4903		70.9206	0.07041		66.1232	0.06577		lymphocytes	1	0.01153	1	0.04338			[]	[]		[]	[]		[]	[]		[]	[]		[]	[]		[]	[]		lymphocytes
75.4868	64.2471		79.5328	72.2522		74.7354	62.3849		41.1536	85.5074		35.258	80.573		47.6272	80.9818		73.5216	0.06757		71.6142	0.08733		monocytes	1	0.0162	1	0.07195		repeat 1	0.98018	0.93347		0.98949	0.95422		0.99924	0.88462		0.97004	0.87399		1.01459	0.72571		0.99352	1.01135		monocytes
66.2388	78.5695		71.6142	73.5357		69.9958	63.6729		33.524	85.8293		35.4314	81.4491		59.534	71.2694		70.9206	0.07041		37.0498	0.029		eosinophils	1	0.01704	1	0.12858		repeat 2	0.99018	0.95687		1.01802	0.97833		1.00305	0.98541		1.00394	1.07775		0.99367	0.99016		0.98364	1.01383		eosinophils
53.3494	76.2604		72.7124	71.1985		71.2096	64.6701		33.0038	83.4961		34.969	83.8908		47.6272	80.9818		74.273	0.07701		70.4582	0.09178		basophils	1	0.00977	1	0.17086		repeat 3	1.01104	1.01499		0.9955	0.97546		0.99447	1.05915		1.01182	1.07932		0.99197	1.00242		0.99635	0.98376		basophils
54.1586	77.3441		72.1922	72.2819		71.7876	59.7076		34.5644	85.2082		32.8882	82.4324		59.534	71.2694		61.6726	0.05687		59.5918	0.06021		erythrocytes	1	0.01357	1	0.01312		repeat 4	1.01886	1.06069		0.99249	1.03798		0.97921	1.05963		1.00907	1.12129		1.00554	1.17044		1.00761	0.98983		erythrocytes
64.5048	79.1382		79.186	72.7934		65.603	62.0719		43.1766	85.8291		36.703	82.7477		63.0598	73.4554		72.3078	0.08122		34.2176	0.05012								repeat 5	0.99974	1.03399		1.0045	1.05401		1.02403	1.01121		1.00512	0.84766		0.99423	1.11128		1.01888	1.00121
64.9094	78.8787		73.3482	72.041		72.25	59.4417		40.1132	85.8628		36.992	82.9725		60.5166	72.4489		65.1406	0.07479		34.8534	0.05893
60.69	78.6253		70.6316	74.7368		67.7994	61.4498		38.4948	84.8435		44.6216	84.5851		56.644	73.9817		64.5626	0.05616		73.2904	0.07367
60.69	78.6253		73.8106	73.7164		71.672	61.7393		38.7838	82.7413		34.0442	80.6297		66.0076	76.9717		66.7012	0.09533		37.8012	0.08188
61.7304	78.7086		75.7758	73.8152		72.4812	59.695		28.6688	79.3519		34.0442	80.8436		65.1984	73.4794		76.4694	0.07585		58.1468	0.11349
60.1698	78.8286		81.7292	72.1468		69.8224	62.3211		38.3792	83.2409		39.4774	81.7289		46.2978	83.0933		65.9498	0.07792		36.4718	0.02846
62.3084	77.751		80.4576	70.4665		33.235	74.4374		32.1946	82.8311		34.2754	81.6234		57.511	73.3663		65.7764	0.05914		35.3736	0.04322
64.3314	78.5075		71.1518	73.2515		80.4576	60.818		39.9398	87.0218		33.235	81.0708		59.534	70.197		65.7186	0.08449		78.4346	0.11885
67.1636	77.9271		74.851	71.6609		73.0014	63.7643		34.9112	84.9152		33.4084	80.0485		59.534	73.905		37.7434	0.05445		69.5912	0.06572
68.3774	81.4224		67.7416	72.2253		77.741	64.0751		34.7956	86.091		65.1984	84.2325		65.892	70.9444		57.2798	0.04472		80.92	0.11045
69.0132	78.8184		66.0076	76.0977		79.9374	61.5614		40.8068	83.4809		38.8416	81.3657		64.447	73.6579		75.429	0.08298		58.8404	0.06756
59.534	81.3324		70.9784	73.9541		75.4868	59.3417		40.8068	84.5063		35.4892	81.5808		67.9728	68.2281		70.516	0.06535		67.915	0.09243
67.915	79.9844		66.9324	74.0881		82.5384	63.5376		40.2866	84.6646		38.0324	81.295		59.9386	73.5857		70.805	0.07488		45.1996	0.02724
59.534	81.3324		67.1058	73.6191		63.58	65.9414		39.4774	86.3918		35.7782	80.9674		62.8864	72.0709		66.47	0.07186		60.8634	0.07823
67.915	79.9844		68.9554	72.9399		72.1922	62.3954		40.6334	81.8471		50.6328	84.0034		46.0088	81.4074		64.0424	0.07184		68.8398	0.03538
62.8286	78.7848		66.5856	71.2814		76.7584	61.4029		37.0498	84.7098		34.8534	82.0455		54.3898	82.0614		75.5446	0.07598		39.9976	0.03149
63.291	80.0591		71.7298	72.4436		74.5042	68.0522		45.3152	87.8712		34.6222	81.288		62.424	73.0818		71.7298	0.09475		39.9976	0.04964
63.2332	79.0604		74.7932	73.6164		56.8752	80.304		35.0846	84.5127		33.1194	80.0977		60.69	74.9891		39.304	0.05563		60.0542	0.11494
60.69	77.1526		71.4408	73.4202		74.3308	62.4414		46.7602	84.2935		34.102	82.5603		46.9336	83.6792		65.8342	0.06535		42.9454	0.05995
70.1692	80.6599		63.6956	72.3721		76.296	62.6294		35.9516	82.5544		40.3444	80.8992		54.5054	70.7921		64.1002	0.08974		41.327	0.04889
65.7764	79.6418		67.7994	73.4801		69.7068	62.6615		38.8994	84.3645		33.7552	80.3234		78.0878	75.2782		67.2792	0.09032		85.1972	0.10554
58.8404	78.7474		74.6776	70.8639		61.3836	63.3223		36.4718	84.8114		35.3736	81.0071		73.0014	72.1779		64.158	0.07523		38.2058	0.04499
44.6216	79.6408		66.181	71.6931		68.7242	71.3918		41.2114	83.189		35.6626	82.3243		46.529	79.6404		60.0542	0.08063		74.9088	0.10475
35.836	76.2231		69.9958	73.016		62.0772	68.7828		42.3674	87.0726		34.6222	80.469		64.3314	72.1976		70.6316	0.07836		77.9722	0.13069
58.8404	77.1651		70.6894	73.2781		78.2034	65.6946		37.8012	83.3592		35.9516	79.6678		60.112	73.3619		68.0884	0.08021		37.8012	0.05289
74.0996	72.0621		73.3482	73.3254		73.406	61.6294		46.4712	87.5052		33.813	81.9757		65.603	75.5787		38.0324	0.06522		61.7882	0.05838
66.8746	79.1821		66.1232	72.9487		66.47	66.1879		36.8186	82.2371		50.0548	82.2927		66.759	73.6385		69.8802	0.07273		75.14	0.13463
56.4128	76.9121		70.1692	73.5963		54.91	79.8007		43.0032	85.3112		34.2176	83.4903		67.915	72.0303		59.5918	0.06275		49.419	0.10421
58.1468	77.2605		82.1916	73.0019		38.6682	78.2591		41.327	85.3133		40.9224	81.6419		58.8404	71.9857		66.2388	0.06813		78.5502	0.10192
68.7242	81.134		78.3768	71.7722		73.117	58.4088		40.6912	84.9892		32.5992	79.03		56.8752	76.2308		60.2854	0.06605		37.281	0.05965
62.8286	77.3872		74.0996	72.9684		78.7236	60.2851		40.5178	87.3857		33.5818	81.74		62.8864	75.6085		68.204	0.08416		40.5756	0.02703
40.5756	76.9448		67.7994	72.006		84.4458	64.0386		35.4314	85.0622		33.6974	82.245		66.5278	72.7193		66.0076	0.08666		81.9604	0.11414
61.2102	77.448		74.6776	74.2776		65.5452	59.7891		39.015	85.373		36.2984	81.6559		70.805	71.0544		73.7528	0.08011		36.8186	0.06564
64.5048	79.3262		73.0592	71.6878		68.0884	65.0198		44.3904	86.5062		35.0268	79.2499		60.69	74.2629		67.4526	0.08271		68.493	0.04502
69.649	79.5734		75.9492	73.016		75.4868	61.927		41.038	82.9882		32.7726	81.3332		67.337	68.6883		79.3594	0.07474		79.7062	0.12679
64.158	79.234		83.8678	72.521		61.7304	62.9326		45.1996	85.1781		43.4078	81.6181		62.0772	76.4286		70.6316	0.08035		71.383	0.06093
61.268	78.9278		74.7354	71.9808		72.4812	60.8436		39.4774	84.5551		43.2922	82.7304		71.7298	85.4535		75.429	0.06963		35.9516	0.05603
51.6732	66.5608		70.227	72.1278		76.5272	59.1054		39.7086	85.9236		38.5526	80.9578		66.8168	74.8926		40.171	0.0289		33.2928	0.05088
62.9442	79.1032		80.5154	72.8931		65.892	62.0373		38.0324	84.3547		39.1884	80.816		63.2332	70.6822		38.6682	0.04692		46.4712	0.03539
62.135	78.1795		67.048	73.3489		66.2388	61.1346		37.6856	86.3984		35.1424	80.014		62.5396	73.117		67.3948	0.09395		39.5352	0.0492
58.0312	78.2804		84.5036	72.616		52.1934	80.0203		48.7832	87.7379		36.5874	81.7983		65.892	71.8604		64.8516	0.08487		33.5818	0.02319
59.6496	77.9889		71.961	72.4989		39.6508	74.8799		42.3674	87.9421		43.4656	81.5323		62.5974	72.1718		72.0188	0.10793		85.0816	0.10423
56.2972	78.8605		79.0126	73.1156		68.2618	61.225		44.4482	87.1637		34.2176	80.4591		68.493	69.9841		41.9628	0.0524		40.2866	0.01881
63.58	78.9409		72.0766	72.6056		67.6838	60.851		41.6738	84.3076		36.7608	80.2944		59.0138	72.0805		44.506	0.04906		38.148	0.03221
61.557	78.8266		72.25	74.3459		65.8342	58.9355		43.0032	86.1116		32.8304	86.6007		62.3084	74.6708		66.3544	0.05654		43.2344	0.0661
70.6316	57.9088		72.1922	73.7005		68.3774	60.3813		33.4662	84.8053		37.281	83.3762		59.1872	73.1397		63.1754	0.0683		80.4576	0.08292
66.0076	80.6194		75.7758	71.1291		77.9144	62.8114		40.9224	85.4894		34.0442	81.5023		70.6316	70.9304		43.4656	0.03955		75.1978	0.09668
58.3202	77.9975		72.3078	71.9744		90.3414	64.8055		31.8478	83.8461		33.9864	81.3508		64.3314	74.92		72.539	0.09693		71.383	0.09556
57.8578	79.3989		77.8566	71.7698		39.882	76.7265		40.1132	86.9032		45.4886	81.8696		44.5638	80.7528		68.5508	0.09023		38.2058	0.07138
65.4874	77.8887		70.805	72.5121		66.0076	60.6036		37.6278	85.1853		36.2984	81.5549		59.0716	73.2617		63.0598	0.07732		37.1654	0.07266
66.0654	78.2616		75.0244	71.951		92.769	74.1348		42.194	84.5407		36.703	83.9178		64.2736	71.9818		69.071	0.06965		64.2158	0.05364
57.8578	76.7067		83.1164	74.0214		73.4638	62.6916		45.084	85.6051		34.3332	81.138		48.0896	84.5435		73.5794	0.11683		67.7994	0.10603
57.8578	75.7058		51.731	81.1935		73.8684	60.2366		37.281	85.2036		34.5066	81.1344		58.4358	72.6645		67.337	0.07946		69.3022	0.07794
56.2972	74.04		81.8448	73.3301		77.741	62.5087		36.992	85.2691		41.6738	82.5941		58.5514	70.6857		62.1928	0.05798		64.0424	0.0916
60.979	77.9139		71.6142	71.3862		82.7118	61.0966		39.8242	84.0251		31.501	79.867		60.5744	72.386		68.782	0.08222		44.1592	0.04754
57.222	78.9176		66.2388	74.7076		72.1344	62.0823		39.5352	83.1241		43.2344	81.74		72.9436	71.1363		72.4234	0.07139		70.0536	0.10119
57.7422	78.6358		72.1922	74.0305		75.8914	61.3148		35.0268	87.3456		36.6452	80.6308		62.7708	72.4118		32.4258	0.05142		52.3668	0.05019
61.0368	78.8971		71.0362	74.0245		70.6894	62.2056		41.6738	85.9543		36.7608	81.5364		47.6272	81.3166		66.2388	0.06536		69.36	0.14722
60.8634	77.4243		72.0188	72.7437		72.1922	58.573		41.3848	83.7382		35.2002	81.4604		61.268	72.4522		36.6452	0.02909		38.8994	0.03291
58.0312	78.4388		76.585	72.9237		66.181	63.166		37.1654	83.9837		45.4886	82.2459		61.7882	72.0954		71.7298	0.07858		35.0846	0.03718
72.7124	79.9822		75.14	71.9607		67.337	64.1581		29.189	84.0182		35.4892	81.5528		53.754	83.7855		43.8124	0.06937		43.4078	0.02251
53.9274	79.0766		70.805	73.7998		76.9318	61.2974		38.8416	84.7901		30.7496	81.3744		56.1816	71.3187		62.8864	0.06441		38.9572	0.0384
58.2046	77.1277		79.6484	73.2652		80.5732	60.4802		38.8994	84.1676		33.4084	79.8216		76.0648	72.3196		35.7782	0.02763		41.6738	0.03136
45.8932	75.94		69.071	72.704		72.25	59.7954		41.327	84.1033		34.102	81.6067		45.8932	80.1924		62.0772	0.06612		44.3326	0.03513
61.9616	79.1723		82.0182	71.7358		68.1462	62.9111		38.8994	82.0497		34.7956	83.0665		31.2698	83.5862		65.603	0.07194		82.7118	0.08378
63.869	79.7559		79.9952	72.1873		69.1288	61.6193		37.1076	85.7171		36.5296	80.0635		51.5576	73.3418		65.1406	0.06202		40.6334	0.02933
66.8746	78.4872		81.6714	73.317		71.0362	61.1783		44.3904	85.7453		38.8416	81.6976		45.0262	81.3002		67.048	0.07561		80.1108	0.10115
64.8516	79.6565		75.6602	71.0034		68.8976	61.437		37.6856	79.6987		62.4818	85.7056		44.0436	81.0059		66.4122	0.05979		37.281	0.03517
59.6496	79.4118		70.5738	73.8807		78.03	60.8742		40.5178	84.7611		33.7552	81.3087		29.9404	77.6996		41.8472	0.0398		35.4892	0.02055
64.5626	77.438		76.9896	71.5508		74.7354	58.3217		42.4252	85.663		33.5818	81.4016		61.3836	71.081		74.2152	0.08355		44.6794	0.0314
63.4644	79.6011		67.1636	72.9771		71.2096	59.3733		39.4196	83.3079		33.7552	79.8674		65.9498	73.2723		36.6452	0.04865		34.5066	0.04545
62.0194	79.2587		72.7124	71.9288		70.1692	60.5321		37.9746	86.7775		35.2002	80.7408		64.9672	74.1833		65.4296	0.07118		65.0828	0.09179
62.0194	79.3672		72.4812	72.093		68.5508	61.5905		37.0498	86.3426		34.9112	79.9954		63.2332	73.7536		41.6738	0.05415		36.414	0.02334
72.7702	79.8977		69.649	72.8146		69.5912	63.8614		35.8938	85.4988		36.1828	78.144		61.0368	72.2453		58.4936	0.07241		36.0672	0.02672
70.9206	78.3835		73.4638	72.6602		74.2152	58.8599		47.3382	86.4265		34.6222	80.8734		60.979	73.6384		67.5682	0.05725		40.8646	0.05092
62.7708	78.416		72.3656	71.817		76.9896	61.5408		46.6446	85.6922		38.8416	82.0091		56.4128	73.8559		68.9554	0.05231		73.695	0.08087
59.0716	77.7835		67.6838	73.831		59.3028	77.7329		39.1884	84.5883		34.969	80.9168		60.2276	69.3822		62.713	0.06425		68.3774	0.09697
62.5396	76.9931		83.6366	71.6136		74.3308	58.7659		37.6278	84.284		34.5066	80.9316		55.2568	72.9229		64.6782	0.08182		97.682	0.09586
60.8056	78.0978		78.4346	72.0846		71.4986	59.9939		42.0784	85.1864		35.3158	81.1923		64.8516	70.8361		64.7938	0.08926		70.4004	0.09471
68.0884	80.7228		69.1288	72.9306		62.424	62.1879		36.1828	85.1134		34.2754	81.4737		44.506	82.6414		68.1462	0.05481		73.8106	0.0928
60.69	80.5025		72.0766	71.4049		70.6316	63.9631		35.258	86.6593		41.5582	81.6991		40.5178	77.2703		44.4482	0.0419		36.2984	0.08908
62.1928	80.2558		78.2034	72.4928		68.7242	63.8113		33.9286	84.1609		26.1256	82.8232		70.4004	71.6021		67.6838	0.06928		44.6794	0.05085
62.6552	77.6948		68.6086	74.5907		43.1188	76.0249		34.391	86.9423		43.7546	83.445		59.0716	70.6001		66.6434	0.10906		39.4196	0.02133
61.846	78.2024		75.6602	73.3924		71.4986	61.3024		45.8354	85.4673		30.8652	79.9868		41.327	80.6676		59.4184	0.07926		68.5508	0.09224
59.5918	79.2081		65.6608	72.4081		75.429	58.346		39.0728	85.644		36.4718	79.4039		55.3146	68.3268		72.1922	0.09486		34.969	0.02674
69.0132	81.4004		73.5794	74.9877		66.8168	60.1955		31.1542	84.4283		49.3034	82.5118		68.6664	71.4208		74.2152	0.08546		74.5042	0.0822
64.3314	80.3491		69.0132	72.0734		74.0996	60.0705		37.57	85.6847		29.6514	85.2556		57.222	73.8964		72.539	0.07864		34.391	0.07449
58.956	79.789		62.713	72.3481		67.8572	61.4228		33.6974	82.3774		51.9044	82.5014		63.6378	73.3541		70.0536	0.06837		41.8472	0.03093
57.1064	77.4578		70.6894	71.1685		73.695	61.8587		38.7838	85.5506		35.3736	80.0701		63.6378	71.3064		38.8994	0.02461		37.6278	0.02456
67.5682	80.7618		68.6086	73.8756		73.9262	61.2482		38.2058	87.0132		32.7726	81.3319		67.1058	68.7207		68.9554	0.0916		38.2636	0.04335
80.5732	63.0339		78.7814	73.0654		62.1928	62.4946		36.4718	85.8774		33.9864	79.3623		68.8398	71.5008		62.135	0.08307		46.4712	0.06643
59.534	78.7608		73.5216	73.1021		65.8342	65.258		41.0958	84.0348		50.575	82.6134		35.4314	81.7719		61.7304	0.0643		43.8124	0.08592
66.4122	78.1327		66.8746	73.2992		79.8796	62.2788		39.6508	87.0634		33.3506	81.6172		69.0132	71.347		37.3388	0.04985		44.506	0.02134
56.7018	78.7832		84.7348	73.4438		75.8336	61.2082		37.9168	85.0356		33.9864	81.2887		59.6496	68.8053		43.4656	0.05372		78.5502	0.12188
63.5222	74.7486		65.1984	71.9976		67.1636	61.8088		38.2058	83.5902		41.2114	81.1794		65.4296	74.1739		43.5812	0.04834		40.8068	0.03104
63.6956	79.2182		71.961	73.2091		59.7652	63.8398		44.1592	85.7344		40.1132	83.8122		57.222	71.0379		70.805	0.09011		73.695	0.11448
61.0368	79.7305		67.2214	71.3865		78.6658	63.6777		42.483	85.6435		33.9286	79.3441		65.0828	74.1337		77.2786	0.09823		37.6856	0.03695
59.823	77.7355		71.961	71.1096		37.3388	78.7931		43.8124	87.8021		36.6452	82.7188		55.6036	71.7615		78.03	0.09678		38.9572	0.0269
59.8808	77.455		76.7584	71.017		38.6682	77.1333		37.1654	85.32		46.0088	83.8063		65.2562	71.6786		46.4134	0.05285		76.0648	0.08535
73.8684	82.5955		67.626	73.499		77.6832	58.549		41.038	85.5575		35.6048	81.6414		59.9964	72.7086		61.0946	0.05175		36.992	0.07776
60.979	78.078		75.2556	73.3208		68.8398	61.6904		50.8062	88.3227		29.1312	79.742		60.3432	70.9862		35.0846	0.03936		40.9224	0.02904
67.2792	58.88		76.9318	70.9526		38.9572	77.9185		38.6104	88.1866		33.813	80.9368		73.6372	75.2724		68.3196	0.06457		38.2058	0.03263
60.8634	78.6397		71.7298	72.8442		65.5452	60.9141		36.8764	89.7769		43.8702	81.0774		59.1294	71.7385		67.1636	0.08553		80.4576	0.09675
70.227	80.0036		82.654	74.813		80.92	62.4484		43.5812	85.5781		52.8292	83.819		64.2736	73.1047		64.7938	0.09737		33.4662	0.02925
65.1406	81.0992		71.672	74.2613		71.9032	60.477		35.1424	85.859		44.9106	82.7269		44.9106	77.0996		34.8534	0.03466		38.726	0.05478
74.7354	82.1065		75.5446	71.3029		67.5104	60.6507		45.1996	85.7295		33.5818	81.1502		57.8578	71.8993		70.0536	0.05697		34.6222	0.0834
66.3544	73.474		68.8976	71.5873		72.4234	57.9911		39.7664	84.8698		36.125	81.1287		52.598	78.9702		71.383	0.0842		39.1884	0.04204
68.9554	80.5918		73.8684	71.5745		66.181	61.4012		38.6682	84.7817		32.368	79.8392		59.8808	74.4379		63.6378	0.06929		73.984	0.11584
62.5974	80.0701		73.4638	73.3534		82.1916	58.6077		46.8758	86.0186		33.9864	80.0168		58.4936	72.174		66.6434	0.06969		72.828	0.10056
62.5396	79.66		71.672	71.9637		80.1686	60.8961		38.0902	85.1678		51.5576	83.7977		65.4874	70.0391		69.071	0.08836		81.3246	0.11698
67.5104	80.1145		69.5334	72.6321		38.3214	72.9116		35.836	81.7411		34.391	81.9814		61.1524	73.472		45.4308	0.04442		41.2692	0.11245
54.1586	78.3095		63.1176	73.0707		80.2264	59.9593		42.1362	87.4727		39.4196	80.1608		71.2096	67.8988		41.0958	0.05132		56.2972	0.02665
68.5508	77.9537		85.4284	71.8209		71.9032	63.0378		35.9516	84.6185		37.6278	81.5989		61.4414	75.3074		67.4526	0.06589		77.7988	0.12109
59.534	79.169		68.8976	71.7762		80.4576	59.3199		38.3214	85.3528		38.5526	83.1775		36.0094	78.8718		74.7354	0.07598		36.1828	0.03623
64.447	79.1354		65.7764	70.5404		72.7702	61.0329		39.9976	84.7288		34.7378	81.4696		61.4414	72.7		67.915	0.08279		32.7726	0.03129
61.3258	78.7769		77.5676	71.2704		74.3886	60.3834		40.3444	85.7789		42.3674	82.8691		60.0542	73.6499		38.148	0.0295		63.4644	0.08062
66.4122	80.2752		77.2208	72.3938		81.0356	59.3775		43.8702	84.3652		42.4252	80.0869		42.194	81.0546		62.0194	0.09875		38.0324	0.04964
70.2848	77.6222		68.4352	73.7506		83.9256	61.0657		37.2232	84.516		36.703	81.2459		63.869	73.0736		68.9554	0.08016		39.015	0.03038
59.5918	79.5229		80.631	71.2915		63.9846	59.7766		40.8068	83.0388		35.258	84.7499		60.401	71.9478		71.672	0.09241		37.2232	0.03365
60.8634	80.1549		79.9374	72.5701		71.1518	61.9697		44.2748	83.803		34.2176	80.6071		61.6148	73.7132		69.938	0.10281		34.7378	0.03384
57.9734	78.252		73.984	73.2651		76.2382	62.9553		37.57	82.2236		38.6104	82.4364		58.6092	72.2826		33.0038	0.04181		80.2264	0.07962
64.6782	77.8676		76.3538	71.8313		71.7876	58.9054		37.2232	87.5949		32.2524	80.2058		77.6254	73.5507		60.8056	0.06217		36.8186	0.03871
65.2562	78.232		79.475	69.7653		76.3538	60.217		33.813	82.6099		34.3332	80.9535		63.7534	71.7641		67.626	0.05974		88.6652	0.11693
59.534	80.0613		72.5968	69.6074		72.7702	61.1297		42.483	86.9016		37.9746	82.3351		57.2798	76.6463		40.5756	0.02655		41.1536	0.02214
58.7248	77.8955		79.8218	73.8054		69.3022	60.9112		30.8652	82.5705		38.3792	83.0295		48.3208	82.166		33.9286	0.03553		38.8416	0.10636
63.002	78.4984		75.3712	71.9328		38.7838	78.3123		35.7204	84.7254		39.1884	80.5066		70.227	71.7976		73.5216	0.10974		37.6856	0.03977
69.7068	80.6775		71.2096	71.093		38.5526	76.3635		43.4656	85.1198		34.4488	82.3477		61.6148	72.1829		61.0368	0.07071		39.882	0.04001
50.1704	78.5029		74.1574	73.3374		65.1984	57.5841		39.7086	83.4009		34.0442	82.2547		66.3544	71.3898		35.4314	0.03776		49.5924	0.09058
60.8634	78.254		67.626	73.4402		65.3718	64.4871		40.3444	84.7611		41.5004	82.7		41.9628	75.0138		68.3774	0.09693		67.2214	0.11319
61.9038	78.6839		75.0822	73.3765		73.3482	62.1318		42.6564	86.2947		41.5582	82.1357		33.1194	76.5705		37.6278	0.06174		79.5328	0.12725
61.7882	79.2004		69.7068	70.7326		72.3656	63.0525		42.4252	84.6588		36.992	80.1132		60.9212	70.4879		40.2866	0.02899		76.007	0.12327
67.7994	80.3301		72.828	73.3601		81.8448	61.736		37.281	83.2422		36.0672	81.4213		60.0542	72.0056		66.3544	0.08152		73.9262	0.12413
64.6204	78.6492		70.227	72.7108		81.498	60.3917		42.483	85.1908		39.9398	81.9524		47.685	81.8402		73.8106	0.08453		70.4004	0.07868
65.314	78.1218		79.475	72.4283		74.7932	59.2212		37.5122	85.8771		54.7944	83.3131		39.1884	80.6105		76.9318	0.06496		43.2344	0.04369
66.181	79.2257		74.273	74.4091		77.2786	61.1795		39.4774	84.8002		34.68	82.8708		70.8628	72.8751		65.9498	0.08466		88.9542	0.10958
61.846	78.4615		74.9088	73.5161		68.3196	61.5653		50.2282	87.2193		45.7198	84.8127		50.4594	76.0719		60.5166	0.06748		37.0498	0.03508
66.4122	77.8014		64.5626	73.257		73.406	60.5214		38.4948	84.8411		41.2692	79.9401		65.3718	75.299		68.204	0.07752		36.2406	0.02652
68.6664	80.2318		81.0356	71.8921		40.46	77.0277		38.726	82.3732		35.258	82.7156		60.401	72.6445		67.8572	0.0814		34.68	0.0206
66.181	81.2623		63.5222	75.5765		68.0306	80.866		40.6912	89.1793		35.0846	80.4798		64.6782	72.6691		73.2326	0.08688		72.9436	0.11275
67.2792	78.7314		65.4296	73.3252		39.4196	75.8741		42.2518	84.7653		44.506	84.2142		73.6372	74.269		64.8516	0.09677		36.4718	0.04482
67.1636	78.1286		67.9728	71.3061		66.7012	62.7883		37.9746	82.074		35.0268	81.1575		50.2282	81.6974		66.4122	0.08129		42.7142	0.0202
64.3892	78.4721		72.4812	71.2152		75.3712	58.7954		40.46	85.396		39.593	81.312		61.2102	73.9313		61.6726	0.06008		43.2922	0.04097
66.9324	81.4213		65.314	73.0831		74.0996	58.9723		43.4078	85.1557		35.547	82.2687		47.3382	84.4598		63.8112	0.07985		68.4352	0.07619
66.5278	78.6521		79.186	72.3264		74.7354	60.5462		37.1654	84.374		34.3332	81.4902		49.2456	82.3911		59.7652	0.07801		35.0846	0.01868
59.3028	79.694		73.6372	72.8952		63.4644	66.0151		38.5526	84.2824		64.2158	84.3315		57.7422	72.6836		73.5216	0.09742		72.3656	0.04976
59.1872	78.8034		68.0884	73.5762		72.828	64.8135		42.5408	85.1941		34.102	80.4121		46.2978	83.1552		68.782	0.07043		58.667	0.04618
87.856	80.359		61.2102	70.5383		65.6608	62.4536		42.9454	86.6945		38.9572	81.5693		60.2854	73.6116		39.4774	0.04474		38.0902	0.08176
60.2276	78.5385		75.6024	73.7919		69.1288	61.3913		34.2754	87.0408		66.7012	85.9459		36.4718	81.1037		39.015	0.04407		86.7578	0.12517
80.2264	86.7131		75.6602	72.1894		57.511	62.6869		37.5122	85.1332		35.3736	80.1435		70.4582	71.2935		42.2518	0.05511		83.81	0.07191
56.8752	79.7049		71.6142	71.2897		75.9492	63.8488		42.194	91.2384		34.2754	81.0825		41.8472	85.1004		60.401	0.07265		32.8304	0.05807
59.245	76.1108		74.273	72.6384		40.171	76.0461		35.7204	86.0737		57.2798	84.1184		49.13	79.4279		63.869	0.05637		72.7702	0.06051
61.9616	79.4688		79.6484	72.1624		70.8628	61.7857		39.1306	85.8231		33.813	80.0505		55.6036	72.833		39.1884	0.05534		50.4016	0.09456
70.8628	57.193		86.7578	71.733		70.7472	64.2092		44.217	85.5363		34.0442	83.2623		61.268	72.6687		40.6912	0.04206		40.6912	0.0724
69.2444	78.6069		73.8106	72.019		82.365	61.1661		39.2462	86.8859		35.1424	79.9261		61.4992	75.6301		66.5856	0.0877		41.7316	0.12337
65.0828	80.0218		79.1282	71.9342		80.8044	61.5581		35.6626	86.0376		38.0324	81.4792		67.6838	72.9742		38.0324	0.05123		66.47	0.06283
73.984	81.1743		79.186	70.2829		73.5216	61.8796		37.2232	84.8232		36.4718	80.3451		63.7534	70.5177		41.327	0.05468		37.6278	0.06617
65.314	79.6213		71.961	73.8308		70.0536	62.4641		40.2866	85.0974		33.524	80.3203		44.3326	81.8188		43.7546	0.03594		35.1424	0.03175
63.8112	80.1874		83.8678	71.6409		69.0132	62.1113		31.6744	82.3542		37.9168	80.3881		69.8802	71.8829		35.7782	0.04917		74.851	0.11814
62.4818	78.3432		72.1344	73.6749		65.8342	75.0073		32.368	82.6636		32.2524	80.9092		47.1648	83.2465		65.603	0.06429		66.6434	0.07174
67.1636	62.3661		72.1922	72.2442		82.3072	62.6869		39.1884	86.0861		34.969	81.0211		67.3948	71.3477		65.3718	0.0759		79.7062	0.12692
63.5222	80.0335		73.117	71.977		68.4352	61.2375		37.3966	83.6177		57.8	83.4835		67.7416	70.8705		38.6104	0.04444		40.6912	0.04052
67.337	80.0976		84.6192	73.5583		56.1238	74.3114		41.9628	84.596		43.4078	83.4906		69.3022	71.1712		68.3196	0.08785		36.6452	0.03213
66.5278	80.3916		72.7124	72.6873		72.0188	60.7452		42.8298	85.8107		37.0498	88.1731		60.8634	73.1361		65.025	0.07326		37.3966	0.0252
61.0946	78.8124		79.4172	73.2569		75.5446	64.1834		41.6738	84.148		33.235	81.9962		61.0946	71.3241		60.5744	0.02793		40.5178	0.0279
61.7882	79.085		69.1866	72.4588		77.7988	61.9778		39.3618	84.2635		32.8882	79.3396		68.9554	71.3352		64.158	0.08649		67.9728	0.03522
52.2512	75.1484		74.3886	73.0129		64.0424	59.9048		36.3562	83.529		33.8708	81.3117		58.4358	64.7742		39.304	0.09063		37.5122	0.0301
63.9846	80.285		86.3532	72.89		68.493	63.7021		36.5874	84.5026		34.5066	79.6262		60.979	70.9194		66.9902	0.06885		39.6508	0.02624
40.2288	77.404		77.1052	71.5971		68.7242	61.6532		40.749	84.8969		34.9112	81.189		46.818	81.5641		67.915	0.09523		38.9572	0.06314
64.2158	78.5918		76.4116	72.0695		72.8858	61.0545		35.6626	83.2731		43.4656	81.9986		59.534	74.6768		67.5104	0.09138		39.7086	0.05215
59.7074	78.4132		85.8908	71.1693		62.7708	60.2514		41.038	85.3065		33.2928	80.0852		65.4874	71.3461		70.2848	0.09421		39.015	0.04241
57.5688	78.03		78.4346	72.7465		54.332	62.8237		39.1306	85.5917		33.7552	81.1285		60.9212	73.3079		66.9324	0.06093		47.9162	0.05286
59.5918	78.8301		79.4172	73.5757		66.5278	61.9567		36.2406	85.2358		34.969	80.5078		60.1698	73.0656		35.3158	0.04948		44.217	0.02017
62.713	77.2479		80.1686	74.2419		68.2618	65.16		33.0038	81.4679		31.9634	80.3202		59.8808	74.7124		69.36	0.07035		36.3562	0.0442
64.3892	78.2132		78.3768	70.057		72.25	62.8146		33.3506	84.886		36.7608	81.5251		63.9268	72.7011		70.9206	0.05681		35.9516	0.02404
72.1922	59.6208		64.2158	72.657		66.6434	62.1818		35.9516	82.6643		47.107	83.4619		64.7938	71.5709		39.5352	0.02471		37.8012	0.03739
63.58	78.7254		68.493	72.8574		54.7366	81.5462		35.6048	85.7101		34.2754	81.2288		63.6956	72.1283		67.337	0.08603		36.0094	0.0295
59.4184	79.6008		71.7876	73.6644		60.979	62.8555		32.8882	82.7853		33.0616	80.3983		45.1418	80.7899		70.4004	0.09208		79.9952	0.07416
64.6204	80.3806		80.5154	72.7254		48.552	79.8521		40.46	83.5396		33.524	80.5673		46.3556	82.7502		44.1014	0.03947		36.5874	0.02015
67.7994	78.7924		69.649	73.4252		76.4116	66.8256		39.1306	85.6513		36.4718	81.5965		51.2686	82.5892		73.2904	0.0773		45.4886	0.05318
62.3662	78.5078		68.0884	73.7253		72.3078	60.2103		44.2748	84.8678		37.9168	82.4739		68.204	73.6091		72.828	0.0956		43.4078	0.04859
63.9268	76.3542		75.4868	73.395		73.7528	59.3932		43.5234	87.0739		40.46	82.2844		59.6496	76.0344		68.8398	0.09721		78.03	0.12548
67.3948	79.949		71.5564	73.6752		72.3078	60.2063		38.6104	85.5814		39.1884	82.7638		62.7708	74.3171		64.8516	0.05613		68.0306	0.09628
59.6496	80.5506		65.9498	71.3079		65.0828	61.4716		34.2176	90.0866		36.0672	80.9816		76.9896	70.89		69.071	0.07388		39.2462	0.03352
61.0368	81.2608		62.8864	74.0862		69.649	65.4786		41.5582	85.5571		37.1654	80.3006		32.7148	82.9828		65.4874	0.09053		38.5526	0.04675
62.424	77.9559		68.6086	74.579		73.117	62.4974		47.8584	85.4884		42.483	86.6969		59.6496	68.1398		63.6956	0.06362		42.8876	0.0223
64.1002	78.3612		80.8622	71.1709		78.03	63.0542		33.7552	84.4658		37.3388	82.1598		57.9156	72.02		72.1344	0.10392		39.1306	0.02607
63.58	80.0119		80.053	72.336		76.8162	66.4309		42.7142	85.0187		32.946	79.7665		68.0884	73.2289		71.5564	0.08816		79.186	0.1155
59.823	77.4627		70.9784	72.693		69.1866	58.9602		40.5756	85.8681		38.3792	83.3866		35.3736	82.6131		44.9106	0.07425		37.7434	0.03187
58.8982	78.0879		83.7522	71.437		85.6596	80.1015		43.8702	86.4372		33.9286	82.46		62.3662	74.1911		39.3618	0.03914		81.5558	0.11929
61.2102	78.0349		70.6894	70.68		73.5794	60.1672		36.5296	85.767		33.0038	80.4033		71.8454	69.9376		70.2848	0.08608		41.6738	0.05455
65.3718	77.4594		68.1462	72.8503		75.0822	63.8573		39.593	86.5762		33.235	80.5384		42.483	80.9862		36.2406	0.04407		36.992	0.0481
59.7074	75.993		73.0592	71.3711		87.7404	59.6082		40.2288	85.3302		34.6222	79.3257		67.7994	72.2842		66.7012	0.08334		37.281	0.06226
67.2792	80.6782		73.8106	70.3304		76.0648	61.6905		39.7664	84.2545		34.8534	80.0955		57.8	72.4217		33.6396	0.03962		69.8802	0.09196
65.025	79.2261		71.383	73.5714		76.5272	61.8345		39.4196	85.5525		38.437	81.3564		45.662	81.4709		70.516	0.07363		73.1748	0.10538
57.8578	76.1765		71.6142	73.8974		75.9492	62.7998		44.795	85.7117		33.4662	80.7499		54.9678	73.9219		42.3096	0.03571		45.3152	0.05247
62.5974	77.7986		69.4178	72.7566		78.319	61.1319		34.7378	85.5498		54.043	85.0808		65.603	62.1531		61.846	0.06116		38.8994	0.02869
65.1406	76.563		67.5104	72.137		69.8802	63.3084		37.9746	83.8033		32.8304	80.7131		55.0256	75.4991		66.7012	0.07752		66.2966	0.11103
61.0368	77.1288		67.7416	72.9786		37.4544	77.3396		34.5644	84.4349		32.8304	80.5487		73.984	71.4831		51.4998	0.06952		38.2058	0.09683
63.3488	79.7132		71.3252	71.2502		63.1754	64.0082		38.3792	84.4204		37.4544	81.131		46.2978	74.4468		66.47	0.06562		73.984	0.11149
63.002	76.8098		71.9032	71.8843		73.6372	60.7778		34.5644	84.6076		35.4892	80.8151		69.0132	75.644		40.749	0.06293		37.8012	0.02651
61.6148	80.061		78.1456	71.0056		72.539	59.2477		43.5234	85.1633		38.6682	82.0358		46.8758	78.8181		66.7012	0.079		65.314	0.07495
64.447	77.1089		68.8398	73.416		75.8336	57.5101		37.281	85.429		34.2176	80.9139		61.3258	71.0328		64.9672	0.0816		35.6048	0.07593
72.7702	79.8008		73.7528	74.5619		70.4582	56.3656		33.0038	83.0698		34.7956	81.8583		59.3606	74.3238		64.8516	0.06077		68.5508	0.09191
64.6204	80.277		67.048	71.662		67.9728	61.7343		42.8298	86.2524		35.2002	81.2809		67.1636	70.3103		32.7726	0.04186		67.5682	0.08528
69.1288	79.9378		79.3016	72.5139		35.2002	77.3191		38.148	87.9693		36.7608	82.7815		47.0492	83.9283		66.2966	0.07101		84.966	0.08738
58.667	76.7373		72.7124	72.8845		68.782	61.4799		46.2978	86.4707		36.1828	81.8471		42.483	80.8031		68.5508	0.08665		43.4078	0.07362
64.158	77.4198		81.0934	72.2748		70.4004	62.8508		36.1828	85.2227		38.726	81.4948		46.0666	80.7136		70.9784	0.07903		37.281	0.0535
40.9802	73.9054		72.7124	71.6606		82.654	60.4844		38.8994	84.9662		38.148	79.9038		68.204	75.9245		76.7584	0.07119		38.4948	0.02485
63.9846	79.3781		73.6372	71.676		73.0014	58.8069		34.3332	83.8896		38.9572	81.039		43.639	77.8041		69.5334	0.06505		39.1306	0.04169
63.58	77.8337		67.8572	72.9294		67.5104	62.9054		38.6682	83.423		45.8932	83.348		61.7304	73.6533		44.9684	0.04955		75.7758	0.08976
64.3892	79.0184		67.3948	71.8749		73.5216	62.2283		40.0554	84.4687		36.2406	80.408		62.135	71.9949		43.9858	0.05704		44.1592	0.02747
58.378	76.3436		68.1462	72.5829		73.2326	59.9453		42.3674	85.641		38.6682	81.2307		58.7826	74.1285		62.6552	0.07784		66.5856	0.09208
62.0194	75.1262		67.626	73.4881		79.8218	62.0116		35.4892	84.9354		35.7782	80.8775		65.2562	71.0762		70.2848	0.09341		77.741	0.09838
76.5272	82.6348		68.0884	72.4236		85.4862	61.6322		40.1132	87.4246		31.212	80.851		65.6608	71.6219		70.3426	0.05988		74.3308	0.07004
62.1928	78.7204		74.5042	73.0907		63.58	64.186		37.3388	86.5187		32.8304	79.4602		68.493	70.3773		66.0076	0.05549		33.6396	0.04195
78.897	60.075		66.5278	75.1776		42.194	76.4182		37.9746	85.1022		33.2928	80.2483		69.938	73.9377		70.1692	0.08186		37.859	0.02204
62.135	78.5503		68.1462	71.6226		71.9032	60.1865		40.749	87.4415		45.1418	82.1949		61.268	75.3087		69.5912	0.0876		41.2114	0.03301
73.0014	70.5948		71.5564	71.8716		77.3364	61.3072		42.194	85.7305		38.3214	80.7675		43.1188	78.2539		42.0784	0.06882		72.25	0.1037
59.5918	57.4613		74.5042	72.4383		69.3022	62.1677		42.3674	86.824		37.5122	79.5255		46.7024	79.1592		38.9572	0.05652		38.8416	0.03859
62.424	79.4618		78.1456	71.0863		80.4576	56.1644		34.8534	86.2173		32.7148	81.1222		49.13	81.9599		40.8646	0.04772		35.6048	0.02945
62.0772	80.2236		78.2034	71.407		75.9492	61.6867		38.8994	86.3257		41.905	84.9804		66.2388	71.642		67.4526	0.09709		39.4774	0.03883
62.5396	77.594		79.0704	73.3234		65.892	57.7831		41.9628	86.556		34.1598	80.3774		58.8982	70.8422		75.7758	0.09276		40.4022	0.03732
48.263	78.6365		69.5334	72.1989		62.8286	62.0979		40.3444	87.0729		40.9224	87.0035		47.3382	81.2155		69.0132	0.07681		36.992	0.02045
71.0362	64.0326		67.5682	73.3273		77.8566	63.5362		32.4258	75.6224		41.5582	80.7326		42.6564	81.3871		34.3332	0.05588		70.516	0.08309
60.69	77.3416		64.3892	71.6916		65.3718	64.0131		33.2928	84.3312		30.7496	79.721		69.3022	71.8517		42.772	0.03603		77.1052	0.12514
69.1866	79.3868		64.3892	74.088		67.1636	57.9111		43.7546	86.7348		34.4488	83.0141		63.291	74.1727		66.759	0.08265		34.0442	0.05598
46.6446	78.3625		72.7702	73.7732		63.6956	64.8006		37.7434	86.2369		32.4836	80.1874		70.5738	73.3897		72.4812	0.09648		44.4482	0.0677
50.9218	79.7833		83.7522	72.8763		72.3656	61.6266		39.7664	85.8502		39.1306	81.9958		63.1176	73.7604		70.7472	0.0771		44.8528	0.02241
68.6664	77.79		68.7242	72.261		77.6254	59.7189		37.9168	84.8815		37.9746	80.558		60.2854	72.8154		36.414	0.03374		35.8938	0.13345
61.6726	77.4316		65.892	71.4664		74.3308	62.2024		40.8646	84.3749		36.7608	81.9891		61.0946	73.7207		78.2034	0.08711		38.3214	0.02186
71.6142	79.3302		67.9728	73.3709		79.3594	61.4712		40.8068	86.0986		36.4718	80.2575		62.3662	69.837		36.5296	0.0675		44.9684	0.03564
57.3954	80.5088		72.9436	72.9964		83.1742	63.8634		34.969	83.7756		41.2114	82.9671		44.7372	80.3276		68.8398	0.08253		38.0324	0.03639
59.4762	77.6428		72.1344	73.9207		67.915	62.256		45.7776	85.7857		32.4836	76.0917		42.8876	82.0275		67.048	0.06595		36.3562	0.02967
62.713	77.5689		85.1972	69.0154		70.1114	60.459		41.6738	85.8984		39.4196	80.9589		35.1424	78.64		64.6782	0.06966		80.3998	0.13606
63.002	78.8948		65.025	71.272		82.5384	61.1541		41.3848	84.5742		49.3612	84.6549		71.0362	73.1641		38.6104	0.06541		32.946	0.03422
66.3544	78.5071		69.071	72.1767		72.8858	60.707		43.8124	86.1403		32.4258	81.0349		47.0492	84.9238		72.8858	0.08011		36.3562	0.06405
62.8286	77.9668		80.2264	72.544		65.1406	62.1809		43.1766	85.0758		34.1598	79.1784		37.3966	83.2601		34.969	0.03045		36.4718	0.02643
67.5682	78.6127		87.6826	70.7176		74.9666	61.5812		36.5874	83.5901		43.5234	82.2794		63.2332	71.6233		34.4488	0.03574		41.0958	0.05157
65.7764	79.642		84.9082	73.3869		68.2618	63.489		41.5582	83.623		39.7664	81.1064		62.713	70.7107		70.1114	0.07801		34.5066	0.07353
63.869	58.1912		75.6024	72.3971		82.1338	60.429		40.6334	84.7287		35.0846	81.2812		68.6086	73.7652		69.8802	0.06044		39.6508	0.02891
65.314	79.4847		79.7062	72.7724		68.7242	60.622		38.6104	87.2854		40.2866	81.6616		59.6496	71.4121		72.4234	0.06632		38.2636	0.0681
66.4122	77.9815		67.626	72.3633		62.6552	58.7384		40.5178	87.1681		35.4892	81.3829		64.3314	72.4196		66.2966	0.06715		40.8068	0.04504
59.6496	78.2841		74.5042	72.6978		73.695	61.6406		43.6968	83.2877		35.9516	80.6774		62.713	74.3615		63.6378	0.07363		84.3302	0.11145
66.5278	79.4991		70.8628	72.5254		85.3706	62.2757		38.6104	83.9891		34.5644	80.5269		48.0896	81.9213		76.1226	0.09434		31.0386	0.03084
66.5278	78.5223		87.1046	72.0309		69.5334	63.4485		36.8186	82.7204		36.2984	80.931		61.6148	72.654		31.9634	0.03492		85.544	0.10591
68.0884	77.4526		62.7708	73.7829		73.8684	59.2144		41.7894	83.752		34.9112	81.2649		63.2332	69.4387		66.2966	0.07948		41.5004	0.03094
60.69	77.477		64.6782	72.7598		68.2618	65.8985		39.1306	82.5669		43.639	86.8226		49.9392	84.7224		66.4122	0.06486		37.57	0.02515
59.245	76.7986		70.4004	72.3436		66.4122	63.0007		43.061	83.5171		35.3158	80.4947		59.3606	69.0132		76.1804	0.06908		35.0268	0.03412
67.2214	79.4956		85.7174	72.116		73.0592	62.7861		31.4432	83.5621		36.0094	81.1629		57.5688	72.8814		70.6316	0.07229		54.9678	0.08835
58.956	78.5547		68.204	71.7382		73.0592	61.3668		36.9342	85.1706		43.5812	84.0182		64.9672	69.2077		40.0554	0.03665		70.3426	0.10364
70.1692	79.5012		69.9958	72.6138		76.1804	63.9395		42.3674	85.4961		33.9864	80.9081		50.8062	81.4386		36.1828	0.04702		64.9094	0.089
58.667	78.577		74.3308	72.4127		69.4178	59.3457		35.3158	86.122		44.4482	82.373		62.7708	68.6148		73.117	0.07367		41.5582	0.03077
61.7882	77.2143		79.8218	71.0106		67.5104	60.3676		38.4948	86.6003		38.7838	81.4627		36.6452	72.6531		66.2966	0.05972		34.969	0.02674
66.1232	77.6474		82.8274	73.1452		87.5092	58.5909		41.2692	86.1848		62.0772	84.5661		52.0778	71.5637		62.5396	0.04977		62.0772	0.08828
63.2332	81.067		69.3022	72.7919		75.4868	62.7563		38.8994	82.9829		35.7782	79.3281		68.6664	70.5688		68.782	0.05902		75.6602	0.06275
63.4066	79.3587		68.3196	73.7886		66.759	55.7171		36.4718	84.8153		40.0554	82.8577		47.685	82.9592		71.0362	0.06056		38.8416	0.02398
62.5974	77.2165		71.383	73.768		79.5328	59.2084		42.772	84.2047		35.8938	80.9782		58.1468	80.4		39.1884	0.03244		37.0498	0.02442
60.6322	77.0332		63.5222	78.769		68.493	60.6261		42.6564	87.691		36.5296	81.7775		66.0654	75.6519		61.9616	0.10449		74.6776	0.08141
72.539	81.0109		69.9958	75.6616		68.9554	61.2798		43.8124	84.635		42.8298	82.7339		54.3898	70.4779		38.437	0.02248		43.928	0.07504
65.4874	60.3509		70.9206	73.4655		81.0356	59.99		37.4544	84.4407		35.258	80.9469		34.8534	77.4998		36.0094	0.0426		65.3718	0.06315
65.4874	80.6229		71.0362	72.2711		72.5968	59.9971		38.0324	86.4666		36.5296	80.5481		61.1524	71.5093		73.117	0.08298		62.6552	0.06542
57.1642	78.8699		81.0934	73.0781		66.181	63.1335		37.0498	85.264		38.8994	81.8594		61.0368	73.5301		63.0598	0.0561		46.9914	0.02924
59.8808	78.3803		68.4352	74.13		64.0424	57.5162		37.9168	84.1827		39.4774	80.5733		62.0772	73.5406		43.2344	0.05131		38.726	0.04242
63.1754	78.6302		70.4582	71.3751		63.3488	62.7544		39.4196	84.767		55.5458	87.6797		37.3966	81.1856		76.6428	0.07011		83.3476	0.11683
66.2388	77.0537		76.4116	71.496		67.626	62.8192		27.6284	84.7162		36.2984	81.9327		66.2388	69.7978		60.979	0.06022		36.992	0.02068
64.9094	77.7827		73.1748	72.8541		58.2624	79.3004		44.795	85.6113		37.4544	81.1255		49.5924	81.1532		67.915	0.07352		73.0014	0.11369
71.672	78.3857		76.0648	72.3183		66.759	58.4887		33.0616	85.5845		34.5644	82.3187		71.961	71.4809		69.1866	0.06579		82.2494	0.1225
65.7186	72.1256		76.3538	72.814		79.5328	74.3003		39.882	85.0802		38.148	81.9256		60.3432	74.1921		73.5216	0.06666		69.3022	0.09529
64.158	78.7482		65.7764	73.3928		67.6838	60.6275		44.217	88.0806		34.7956	79.8579		61.1524	72.5057		71.094	0.08704		70.2848	0.09412
59.823	79.0658		69.9958	73.3851		71.0362	58.0701		32.8304	83.6073		34.1598	80.1976		50.3438	85.6519		67.048	0.07625		41.327	0.02614
57.4532	78.4691		74.0996	72.8737		76.4694	59.479		35.4892	88.3283		33.0616	79.3396		64.0424	72.8136		67.5682	0.06629		44.1014	0.03572
56.2972	80.4246		67.6838	72.3019		79.8796	59.2794		38.4948	85.5235		31.79	79.7246		64.3892	74.0033		64.2158	0.08277		39.7086	0.02141
81.6136	81.9118		69.8802	72.7921		72.7124	63.6887		36.8186	85.6057		33.0038	81.3195		64.6782	70.6652		70.7472	0.07225		40.5756	0.03145
59.5918	77.1568		74.5042	73.0694		57.7422	64.9414		44.9106	87.2834		39.7086	81.2944		57.511	72.0312		66.2966	0.06722		69.3022	0.06815
67.626	77.3594		78.03	72.7632		54.6788	74.3943		38.6682	84.6228		67.337	86.8951		56.1238	71.6182		65.8342	0.07738		59.1294	0.10097
57.4532	79.1424		82.7118	73.8156		72.6546	62.2182		43.1766	83.0984		39.8242	83.6082		57.6844	74.451		40.9802	0.0364		35.2002	0.02464
68.0306	80.9159		70.516	72.5644		40.8646	77.8391		38.5526	85.0987		43.2922	81.4089		64.0424	71.7323		64.736	0.06928		38.3792	0.02138
64.7938	77.3519		69.8224	73.7478		63.6378	62.8592		48.2052	85.4975		33.9286	82.8117		58.8982	72.0881		42.5986	0.07457		43.35	0.03359
65.7764	79.6412		74.5042	71.7926		72.0766	60.2477		35.258	85.8653		44.9106	82.7255		44.3904	81.0147		43.8702	0.04017		46.818	0.06174
63.002	77.6662		68.7242	71.7372		74.7354	59.4443		40.749	85.6607		34.68	81.8739		62.0772	71.2996		64.9672	0.05416		43.061	0.05341
63.1754	79.077		64.6782	72.0396		71.3252	62.0581		43.5812	85.2129		32.3102	79.6612		48.7254	83.0881		68.493	0.06724		37.9746	0.02813
68.493	79.0194		73.3482	71.7468		66.0076	63.1531		36.2406	86.2178		43.6968	81.9536		56.644	85.0667		37.7434	0.03792		46.818	0.06917
62.424	79.0813		74.3308	73.3024		68.1462	62.834		35.7782	83.9669		34.68	82.1506		60.7478	74.1976		68.0884	0.08693		76.585	0.08591
63.291	81.2913		75.429	73.7639		78.5502	59.8217		37.57	85.0517		34.2176	79.6095		64.2736	70.8014		64.3314	0.05696		41.2114	0.08206
64.5048	80.0961		70.0536	72.9256		67.3948	60.9329		41.616	84.498		40.8068	88.5453		63.3488	72.8341		64.8516	0.08336		72.7702	0.10632
62.7708	79.3373		70.1692	71.4493		73.2904	65.0269		40.3444	84.6797		58.0312	86.9211		46.9914	86.095		67.626	0.07408		41.7894	0.05385
61.6726	78.489		66.7012	73.5291		76.585	61.0164		35.7782	84.9643		41.4426	83.335		62.4818	71.388		62.0194	0.05747		38.6104	0.04051
61.4414	79.8136		67.048	72.4875		67.6838	62.5967		36.3562	83.7021		34.102	82.0767		35.3736	82.6289		65.0828	0.06128		47.6272	0.05132
62.713	78.6564		74.9088	72.2756		72.7702	61.4664		42.8876	85.2828		36.7608	85.8135		71.2674	72.0463		71.1518	0.06436		33.813	0.04946
69.0132	78.2474		72.9436	73.2213		37.2232	75.3862		41.0958	86.8769		38.5526	80.9567		67.2792	70.1769		62.5396	0.07938		78.4924	0.12312
67.5104	79.485		69.8224	74.3139		74.7932	62.9528		39.8242	84.5785		40.5756	82.433		56.8752	71.7074		35.6048	0.06023		41.3848	0.03027
70.516	79.9224		66.8746	73.0875		63.2332	64.7319		43.5234	85.8443		36.3562	81.4914		61.3836	74.1223		69.1866	0.05749		37.8012	0.01902
64.6782	77.4565		74.6776	73.26		68.9554	58.7414		42.772	85.6288		42.4252	84.9204		57.9734	73.4577		64.158	0.06862		43.1766	0.05366
65.4296	79.164		72.8858	71.1366		61.7882	70.0616		42.1362	85.3516		35.8938	80.4768		61.268	75.7709		67.2792	0.09106		36.414	0.0299
59.8808	80.2428		72.5968	71.3031		76.874	61.5022		39.1306	84.6486		33.6974	81.3268		57.2798	73.9782		40.1132	0.05294		37.859	0.02086
58.8404	79.0829		85.3128	72.4899		74.7932	62.3624		33.0616	83.4342		61.9616	84.4319		59.0138	74.0811		81.3246	0.06916		33.3506	0.04155
68.0884	80.0744		74.9088	70.3528		41.8472	77.1257		43.5234	86.3787		39.6508	81.1613		67.048	72.4107		68.0306	0.07219		43.2922	0.09444
65.1406	77.1595		69.8224	72.9718		66.8746	62.9626		40.0554	84.6797		35.6626	80.39		43.0032	79.959		66.181	0.07732		65.2562	0.06085
65.8342	78.4292		60.69	72.9815		42.5986	77.2405		46.529	87.4145		32.5414	80.0937		48.4364	80.5623		66.181	0.09287		37.3966	0.02949
62.8286	78.8427		70.4582	72.4323		69.938	58.0897		37.6856	84.5837		40.5178	82.7366		67.1636	73.1399		68.5508	0.05644		36.5874	0.05236
60.8634	79.339		77.3942	72.6489		75.0244	59.6915		36.9342	83.9493		36.992	80.093		52.0778	80.4428		69.8224	0.09337		36.414	0.03561
64.8516	78.7439		66.0654	72.7996		71.0362	62.4911		35.8938	84.1162		36.1828	80.2584		66.2966	74.5114		69.5334	0.072		41.038	0.10864
67.9728	81.8315		66.2388	71.7281		72.6546	60.8734		40.8068	87.1281		40.5756	81.594		65.1406	71.3131		62.2506	0.07671		38.2058	0.03187
64.2158	79.369		84.6192	72.5424		35.7204	74.7392		45.3152	84.8654		35.1424	81.7571		57.1642	71.6192		64.2736	0.06323		39.0728	0.06199
60.1698	77.7003		80.2264	73.009		45.7776	76.9873		42.483	88.147		35.6626	80.7115		60.2276	71.9696		46.8758	0.06775		38.0902	0.02496
61.2102	78.3745		73.7528	72.188		74.851	61.308		33.9864	83.6757		39.7664	82.4192		64.5626	72.2074		66.181	0.07051		78.7236	0.13003
64.1002	80.1709		70.9784	74.5412		72.5968	60.416		35.6048	84.5745		38.726	80.0063		63.9268	71.4224		68.8976	0.09171		37.1654	0.03172
70.6894	81.0098		76.2382	73.7709		74.562	62.5496		45.4886	86.2203		36.4718	82.3222		63.4066	74.3042		64.6782	0.08064		34.5644	0.02133
61.268	80.3745		76.9318	72.1358		69.1288	61.4943		43.2922	85.6109		32.4258	80.9685		58.667	73.6136		60.2854	0.04364		38.6682	0.02746
65.3718	79.8766		67.3948	73.5326		80.2842	63.6842		42.0206	85.5408		39.8242	83.0044		67.3948	73.5272		34.8534	0.04622		50.575	0.06057
62.135	79.7862		79.4172	71.6646		84.8504	65.9352		37.3966	85.3564		33.7552	79.9419		69.5912	72.2801		39.9398	0.03041		36.8186	0.05329
53.176	63.2279		81.7292	73.0367		63.1176	63.1591		40.8068	84.8476		40.171	85.4434		62.424	74.2653		64.3892	0.04247		50.6328	0.07242
63.4066	79.5794		78.2034	70.6455		64.2736	60.7857		37.2232	83.4573		32.5992	82.1517		71.2096	72.1042		74.3308	0.07531		34.7956	0.04163
62.7708	77.7805		75.8914	74.6605		59.9964	60.4189		44.3326	88.683		33.2928	82.0499		54.4476	83.0259		64.6204	0.08623		38.0324	0.02734
62.0772	77.0831		73.8684	71.0232		78.897	60.455		38.4948	84.0062		37.2232	81.7365		67.626	74.9011		65.6608	0.06259		37.57	0.02047
66.759	80.4188		73.6372	72.5529		73.1748	59.9138		43.1766	83.8503		42.2518	82.3476		50.864	84.6841		36.8764	0.04443		41.2114	0.02168
70.805	82.2126		78.5502	71.9507		69.071	62.1544		46.4712	87.3728		42.4252	83.8126		63.9846	73.8525		69.938	0.05535		43.2922	0.0295
57.9734	78.0901		73.8684	71.8807		64.2736	62.763		38.437	83.8498		36.4718	82.1968		48.1474	77.22		40.9224	0.02846		41.8472	0.08901
59.5918	77.8484		65.603	73.7142		63.7534	61.6993		36.7608	84.4202		34.9112	81.3557		64.447	72.3743		70.8628	0.0976		38.0324	0.05087
73.0014	79.978		78.0878	72.5368		71.7876	60.0891		38.6682	85.2221		35.7204	81.4794		62.5974	72.0263		70.9206	0.08328		39.593	0.03259
67.8572	78.2982		71.1518	73.1977		39.4196	75.5937		39.4774	83.6511		37.7434	81.6538		47.1648	81.7999		41.327	0.06549		61.846	0.09543
70.0536	79.2952		68.0306	72.7177		74.0418	60.8033		40.0554	85.1925		42.2518	81.3499		44.3326	80.044		67.915	0.06466		39.0728	0.02686
67.5682	81.5712		71.0362	71.9492		94.0984	61.6374		47.7428	86.2594		32.8304	82.0637		62.6552	77.2441		65.7764	0.09486		36.5874	0.03848
64.736	77.7451		76.1226	73.6099		63.869	63.2626		42.3096	85.2993		43.8702	82.5687		67.8572	70.6688		64.736	0.06487		73.5216	0.13143
58.6092	76.8007		75.429	73.8522		68.8976	59.7944		36.992	83.9725		33.8708	80.6225		64.5048	67.8651		70.1692	0.06294		44.2748	0.02035
57.9734	79.6037		72.0766	73.0009		71.7298	66.6707		33.0038	86.5504		33.813	80.2191		61.9616	70.3238		73.9262	0.06956		46.1822	0.02787
72.9436	73.6124		72.9436	73.9844		62.8286	61.7775		39.9976	85.8484		36.703	82.2888		56.644	72.6778		31.4432	0.0375		75.429	0.13871
59.5918	78.687		72.25	74.0064		71.672	58.7089		36.5874	84.9289		32.7726	81.2215		45.0262	82.2245		70.8628	0.07204		40.5178	0.03687
63.1754	79.4515		71.1518	72.6874		75.9492	64.7597		36.414	84.507		34.7378	81.4792		66.8746	70.9085		69.938	0.08138		37.57	0.02496
69.938	63.9059		74.6198	72.8125		75.4868	63.7098		31.7322	83.674		34.0442	80.8961		59.4762	75.307		69.5912	0.08715		35.3736	0.02668
69.938	80.5689		78.3768	74.2207		58.4358	64.5757		42.9454	86.333		34.9112	83.9132		67.5104	69.9954		45.1418	0.05131		75.718	0.12832
58.6092	78.785		71.5564	72.8522		71.0362	62.133		43.1188	86.4582		35.7204	80.9635		57.9734	74.7954		71.5564	0.08347		84.2146	0.09497
71.3252	79.3616		64.3314	74.1097		64.3892	63.7309		39.4196	83.7347		42.4252	82.297		65.2562	72.3369		34.6222	0.05768		80.4576	0.12932
62.2506	77.9126		87.6248	72.8722		66.2966	62.8672		44.6216	86.2623		34.8534	80.2689		64.158	69.3158		66.4122	0.07939		70.4004	0.07835
60.9212	77.6637		68.3196	73.1055		67.4526	60.2116		34.7378	83.1077		42.194	83.0383		74.4464	75.1273		82.1916	0.07077		37.8012	0.10571
58.5514	78.2992		83.0008	70.725		76.3538	61.4828		41.038	84.5345		36.8186	81.6661		52.4246	82.6807		79.3594	0.10417		83.9256	0.12425
62.2506	79.0967		71.9032	72.6566		83.81	60.2402		36.3562	85.34		53.754	82.9546		63.2332	71.9563		77.3364	0.07625		35.258	0.07734
64.5626	78.8952		72.7124	75.9972		74.7354	61.3755		34.2176	84.567		41.5004	83.3494		68.204	70.3798		35.3158	0.03951		42.5986	0.03531
62.5974	78.1048		72.8858	73.0723		77.2208	63.1919		39.6508	85.1473		33.2928	82.5788		64.2158	76.7568		68.6664	0.06328		33.0616	0.02969
72.9436	80.4158		73.8684	72.9166		53.9852	67.0574		40.46	84.9898		37.281	81.6691		64.5626	74.4027		71.4408	0.08472		41.038	0.04835
86.0642	59.2443		71.961	71.4226		78.2612	64.4124		33.9864	81.9132		37.1076	81.2527		59.0138	73.4338		31.6744	0.03862		47.4538	0.11927
72.828	79.5539		75.9492	73.1944		38.0324	76.8059		40.171	85.8308		41.327	84.7175		62.8286	69.9736		68.8976	0.06281		31.2698	0.01654
59.534	77.6525		84.7926	71.0384		67.9728	60.2289		38.0324	87.1304		36.8186	82.0495		72.828	69.2315		70.0536	0.06914		77.741	0.09131
68.0306	78.42		83.6944	72.8824		61.2102	73.9275		35.6626	85.2806		30.9808	80.5996		63.4066	74.1027		38.6104	0.03332		41.327	0.02922
60.5744	77.3526		62.3662	72.2036		71.6142	63.5574		33.1772	84.2931		44.3326	83.6196		61.268	72.7227		43.0032	0.06655		58.5514	0.07384
66.5278	79.8556		72.0188	73.2417		75.3712	57.9725		38.9572	82.213		35.0846	81.6539		68.6086	77.4126		64.6204	0.06742		35.6626	0.0313
60.979	81.0418		70.7472	72.3721		67.8572	62.032		43.2922	86.7857		34.4488	80.7404		59.245	73.7083		65.4296	0.09114		35.6626	0.01526
55.488	74.8253		68.4352	73.7648		66.9324	58.1144		42.483	85.5022		35.1424	81.5233		61.2102	76.8851		45.4886	0.0412		74.6198	0.13523
57.3954	79.2039		68.204	70.6536		32.8304	74.432		38.726	84.6996		34.3332	81.2691		45.4308	80.9779		70.516	0.09451		66.5856	0.06776
65.603	79.4787		69.7646	73.3505		64.447	61.7658		40.749	84.4531		31.212	80.4824		65.1984	73.9498		72.8858	0.08134		37.7434	0.03969
51.8466	79.191		73.0014	71.2363		76.4694	57.6627		40.171	85.8587		40.6912	81.626		66.5278	71.763		63.291	0.07478		78.0878	0.11228
63.869	79.0139		70.1692	74.4566		72.4812	62.5939		35.0846	83.2112		38.437	82.1775		45.7776	81.6177		76.6428	0.09079		36.0672	0.03241
61.557	78.0295		79.8796	73.6076		64.9094	59.2985		43.0032	87.0851		41.1536	81.1956		71.0362	73.5521		74.0996	0.06312		59.4184	0.05628
57.6266	77.7932		67.1636	72.3173		67.7994	61.3629		33.9864	86.0183		63.5222	85.351		36.3562	81.0637		75.8336	0.09825		45.1418	0.03665
59.0716	74.1316		76.7006	74.0352		76.007	62.197		38.4948	85.338		37.859	82.5984		47.8006	82.4308		72.3078	0.06982		68.8398	0.11635
60.69	77.4476		72.3078	72.4007		65.6608	64.7662		40.171	86.1337		32.3102	81.517		59.1872	71.6922		36.1828	0.02676		37.281	0.03273
55.7192	78.0606		84.9082	73.4811		80.631	62.7999		43.9858	82.4761		40.5756	82.1202		58.7248	85.4157		62.7708	0.08985		45.5464	0.05605
60.2276	75.2695		65.892	74.1119		76.1226	60.92		38.7838	85.0411		31.2698	80.6177		61.6148	71.9532		77.5676	0.07538		75.6602	0.09893
61.557	77.8564		72.1922	71.5327		61.6726	62.3		38.0324	84.2015		34.7956	81.4787		59.4184	71.3324		71.094	0.07658		35.9516	0.05002
64.2158	79.727		69.7646	73.6102		79.8796	63.1857		43.928	86.2603		34.1598	81.3893		58.7248	73.8036		65.9498	0.06365		39.6508	0.04068
55.6036	79.856		63.291	72.674		42.2518	78.3636		34.7378	83.5295		34.5644	82.0048		59.7074	72.8056		66.2388	0.10075		74.562	0.11003
60.4588	76.5599		66.5278	73.6331		69.2444	63.3246		32.7148	84.2801		35.3158	80.8987		59.7074	72.696		38.5526	0.07145		36.0672	0.04155
60.6322	77.1359		74.6776	72.1018		66.1232	62.1113		36.0672	84.3242		44.0436	82.5381		44.5638	82.0118		42.4252	0.04754		35.1424	0.02819
61.3258	79.4892		73.6372	72.7851		68.3196	63.5001		34.391	83.729		42.8298	81.3101		62.5974	72.8504		71.0362	0.05606		39.0728	0.02123
70.1114	79.455		71.383	73.8262		74.7932	61.46		41.1536	84.8939		39.8242	83.0271		60.69	70.3928		38.4948	0.08179		74.851	0.11997
65.4296	78.4152		73.5794	71.7262		77.6254	57.2599		41.1536	85.05		34.9112	82.6193		60.3432	71.8457		72.4234	0.08439		38.8416	0.06818
64.8516	77.9103		82.1916	72.2417		72.6546	61.127		48.7832	86.7139		39.2462	82.0452		47.4538	82.4566		65.1984	0.06099		40.749	0.02673
53.176	79.0727		75.6602	73.1908		74.6198	61.7601		38.7838	85.5735		39.015	81.037		46.8758	81.6817		75.8914	0.0734		38.8994	0.05522
66.5856	77.8653		68.5508	73.713		76.4694	59.7064		43.5234	84.8931		41.905	83.0622		58.0312	71.6543		67.337	0.11197		42.1362	0.03111
63.4066	78.2442		71.4408	74.5027		72.7702	61.0579		37.3966	86.5743		33.5818	81.1856		58.7826	71.7118		72.7702	0.06625		74.5042	0.1077
87.5092	60.4803		63.9268	70.5288		63.6956	60.7978		45.662	87.671		32.8882	80.5433		40.1132	84.7975		63.5222	0.08485		40.2866	0.02994
59.1872	79.1888		80.9778	73.1574		64.6204	61.4154		35.6048	84.5513		37.1654	82.8604		64.5626	70.3635		76.2382	0.0847		36.2984	0.02973
63.291	76.6665		64.9672	71.8192		73.695	58.313		35.547	83.5216		34.0442	81.2294		60.7478	73.4615		71.5564	0.09326		36.0672	0.04884
63.002	78.24		69.7646	71.7253		65.7186	60.254		40.0554	83.9881		34.7956	81.1934		62.1928	72.0747		67.8572	0.06764		71.4986	0.10928
56.4128	79.1276		74.6198	72.1635		67.5104	62.5834		40.6912	86.9916		34.2754	80.3929		61.2102	71.6642		43.0032	0.06475		80.2842	0.10535
61.1524	78.4451		79.3016	71.9676		77.9722	62.3323		46.7024	87.6782		30.4028	80.1927		45.2574	82.2885		65.314	0.08722		36.7608	0.01962
65.892	77.5227		72.539	72.9453		73.7528	66.2251		42.3674	83.391		35.3736	81.0483		67.5682	70.8668		77.3942	0.07681		77.741	0.07862
55.5458	78.5614		76.2382	71.367		68.204	63.2736		42.3096	85.6516		36.1828	81.4798		61.557	71.4226		70.8628	0.08723		79.9374	0.06764
63.4644	78.2973		68.0306	74.0082		63.1754	64.1261		46.7602	85.9053		37.281	80.7415		50.2282	85.6467		69.8802	0.06146		65.603	0.06024
59.1872	77.6058		83.4054	72.3476		71.4986	59.1066		39.5352	86.044		32.657	80.163		46.6446	82.4033		64.158	0.05675		35.547	0.02846
66.0654	78.0786		69.3022	74.2524		89.1276	63.1866		43.2344	84.4977		33.9864	80.3798		51.0374	83.2932		69.071	0.0721		73.5216	0.08718
64.3314	77.1853		67.8572	73.2991		72.6546	63.3264		32.7148	84.3716		35.258	80.6965		64.2736	72.4932		72.4234	0.08703		61.9616	0.0643
61.4992	78.4191		79.0126	71.4809		77.1052	58.465		34.9112	83.3813		39.1306	82.3485		46.9336	80.0201		69.8802	0.06386
67.626	81.6163		79.9374	72.6143		58.7826	76.8877		37.0498	87.0526		35.4314	80.8563		64.447	72.0838		42.6564	0.05182
61.7882	79.5735		80.9778	71.623		80.6888	61.1298		36.2984	84.5696		36.703	84.1095		46.1244	79.418		64.9672	0.07397
61.6148	78.5093		67.7994	71.1086		66.7012	64.5062		34.7378	87.0568		34.5066	81.3833		53.5806	72.9949		66.3544	0.08023
61.4414	78.9278		72.9436	73.517		70.9784	64.322		38.9572	85.3444		34.68	93.1574		62.4818	73.6114		41.1536	0.052
62.7708	77.5452		73.4638	71.9656		50.6906	67.8433		41.2114	85.0944		34.6222	80.143		66.0076	72.4751		42.772	0.04994
61.9038	78.3153		72.3656	70.5123		39.304	77.2399		37.0498	84.3785		42.4252	83.0111		66.9324	73.4897		76.1226	0.07832
59.7074	79.2199		79.2438	72.45		83.2898	60.8722		50.6328	85.7005		38.3792	81.7254		65.603	73.9583		66.5856	0.06516
59.8808	76.7748		74.3308	73.4492		75.1978	59.7655		37.3388	83.5543		48.3786	84.238		62.135	73.2588		76.585	0.07256
65.1984	79.3822		73.4638	73.1611		75.0244	59.8629		39.1306	84.9577		34.7956	81.4251		71.2096	73.1816		56.644	0.04174
64.3314	78.8782		78.2034	71.9607		71.383	61.6473		31.6744	83.8892		33.9286	80.2619		68.0884	68.2901		74.3886	0.07589
65.9498	79.4091		64.5048	74.1938		68.493	63.2871		45.0262	86.6522		35.6626	80.2593		59.7652	73.4565		35.6048	0.05726
53.5228	76.0769		63.2332	72.5888		62.6552	63.7577		39.593	85.1297		34.969	82.156		45.4308	82.7423		34.102	0.04715
61.2102	78.7052		69.8224	71.6948		69.4756	63.7541		36.992	84.4416		31.9056	78.6874		46.9914	81.9296		66.2388	0.06022
67.337	77.8913		73.2326	70.0822		72.9436	63.2806		39.7664	87.0155		31.6744	81.1036		48.0318	80.8659		40.5178	0.0604
68.493	70.5032		84.5614	73.1436		86.7	62.8774		42.1362	84.8559		33.235	80.3542		67.4526	70.4136		65.892	0.06904
68.2618	80.2222		71.0362	74.3197		73.8684	62.7071		36.992	83.4937		33.3506	81.2041		66.5856	71.4529		55.199	0.027
61.4992	77.9401		63.4066	71.7842		65.9498	61.3311		42.1362	86.0879		39.015	81.8569		62.9442	72.7066		37.1076	0.03717
64.6782	81.1479		74.2152	71.3955		70.4004	61.0513		36.414	84.5982		38.0324	81.051		70.516	69.1008		68.7242	0.08656
58.2624	77.2049		72.0766	73.1156		67.9728	62.5904		36.2406	80.6149		47.396	83.8717		47.8584	82.8854		73.117	0.05855
69.649	78.4349		77.6254	74.0294		56.066	75.0119		40.8068	83.5529		65.1406	86.2742		59.0716	75.817		70.8628	0.10808
59.0138	78.3203		70.4582	73.6832		65.314	60.0979		37.1654	85.1528		33.524	80.7939		63.869	71.8281		63.0598	0.07527
58.2046	77.6561		71.5564	72.324		68.7242	64.5635		34.4488	85.2642		34.7378	82.2177		67.3948	71.9406		39.593	0.05129
67.7416	78.8063		76.1804	74.256		68.8398	59.2288		39.1884	84.3099		37.57	81.9605		61.4414	71.7199		68.2618	0.06803
62.5396	78.0566		64.7938	71.643		73.8106	63.0383		34.8534	82.8086		36.2406	81.3094		66.8168	71.0039		63.6956	0.07741
71.094	59.0816		85.6018	71.4016		71.672	59.7719		42.772	85.2091		32.657	82.4541		65.8342	75.1459		64.6782	0.06556
60.8634	73.083		65.4874	73.4543		77.1052	61.0521		36.414	83.9272		42.8876	81.7144		69.938	73.4079		40.171	0.0609
61.6148	73.7334		70.3426	71.0796		46.0666	78.347		38.3214	84.6017		35.4892	81.4408		61.4992	72.2294		33.3506	0.04442
63.3488	77.573		75.9492	71.4363		69.8224	61.3843		38.9572	83.4209		36.7608	81.8834		65.314	71.9713		34.0442	0.0605
58.6092	76.9723		65.4874	73.0491		76.296	61.0906		37.3388	85.9328		35.3158	79.4532		64.1002	69.6385		73.117	0.0919
75.6024	60.1168		76.874	72.6002		74.3308	60.56		43.2922	85.5004		32.4258	79.328		71.8454	72.0291		35.6626	0.03763
59.9964	81.4665		73.5794	72.6706		69.4756	58.6027		40.3444	85.1504		34.2176	80.7807		60.1698	70.084		70.0536	0.08563
63.869	80.5881		77.163	73.6739		66.9902	61.523		39.8242	84.2374		33.8708	87.4673		45.951	81.3829		64.8516	0.06903
61.1524	75.3248		80.4576	72.9406		74.6198	61.3321		39.7086	86.0201		35.2002	82.5524		47.2804	79.9441		74.562	0.08266
65.314	81.1161		73.9262	73.415		72.3078	60.1628		44.1592	85.9983		37.2232	81.43		48.7254	83.3612		74.0996	0.08185
74.0996	80.8825		64.1002	72.9155		62.6552	64.1663		36.9342	83.5854		39.1884	81.2724		65.8342	70.4284		64.9672	0.06579
60.1698	77.5039		61.7882	73.1167		50.575	66.9051		39.6508	85.2473		36.414	80.1091		46.0666	82.2091		68.7242	0.08503
59.5918	77.6189		75.8914	71.8825		72.0766	64.092		39.7664	83.5161		43.9858	82.527		60.5166	73.3073		70.1114	0.07024
69.938	81.2726		68.8398	74.4704		77.9722	61.7226		36.703	83.7005		48.6098	83.5277		63.869	72.5947		73.5216	0.07864
65.4874	78.7541		83.0008	73.0715		75.5446	60.765		42.5986	85.8585		38.5526	82.1749		56.7596	73.814		38.9572	0.04198
64.7938	79.0265		65.892	72.853		79.0126	62.2051		41.4426	84.5191		32.7726	81.7162		67.337	75.7763		70.227	0.07091
54.9678	78.0779		66.2966	72.3523		63.9268	63.7259		37.9168	81.598		42.9454	82.3454		60.9212	70.4661		63.58	0.06227
99.0692	72.2005		75.1978	70.5241		70.4582	60.5265		35.0846	82.2713		37.1076	81.0457		62.0772	72.0619		68.5508	0.09615
65.9498	76.9176		69.0132	74.5829		61.846	69.4211		33.8708	85.634		39.4196	80.8024		48.1474	82.2602		67.2792	0.05917
63.1176	78.6045		75.6602	73.2182		72.6546	61.7135		33.3506	83.4314		29.2468	84.5751		61.4414	72.6943		73.0014	0.08103
64.6782	79.9777		71.0362	74.1683		65.2562	62.3745		34.5066	84.5966		32.1368	81.4031		63.7534	70.3703		35.836	0.04165
63.0598	80.0953		65.0828	71.238		75.429	58.5587		43.2344	85.5233		32.8304	80.1539		60.9212	73.5804		80.342	0.11458
63.002	77.0278		70.4582	74.4101		66.7012	61.0293		39.1884	84.2976		35.9516	82.0596		47.4538	81.323		37.8012	0.04144
58.2046	77.7068		75.3134	73.6244		61.1524	62.809		29.3046	83.4242		44.3326	83.2498		69.1866	69.9889		66.9902	0.05404
64.2158	76.6076		89.301	72.3629		56.7596	64.4887		35.7782	83.5555		35.6048	85.5338		45.1996	76.6768		63.4066	0.07122
57.9156	77.1913		72.7702	72.0224		79.186	62.4522		45.951	85.3204		34.7956	81.9171		70.9206	71.7479		67.8572	0.06688
58.5514	78.7937		80.631	70.5754		84.2724	61.7687		36.5874	85.6812		49.708	82.5966		48.263	82.2657		59.245	0.07946
62.4818	80.5216		65.892	73.1114		70.2848	69.0425		40.2866	85.319		40.2288	82.3253		71.094	70.4059		66.4122	0.08339
69.938	79.5635		64.736	74.6173		72.7124	61.2187		37.2232	84.0648		36.4718	82.9896		60.2854	68.748		41.4426	0.0706
62.0772	79.3385		66.0076	72.4445		80.8622	60.8751		40.749	86.3374		39.8242	82.2579		66.5278	76.6754		76.6428	0.08879
63.869	79.4597		73.0592	71.7945		74.1574	63.1706		41.6738	84.5054		37.1654	82.4262		63.6956	69.7441		40.46	0.05497
62.3084	79.5793		68.1462	71.3437		67.6838	61.9754		37.2232	85.3387		44.1014	82.9323		60.112	73.0956		60.2854	0.04732
59.534	77.7234		68.3774	74.2411		47.8006	66.5151		45.4886	86.5417		48.6676	83.9909		61.6726	73.0383		66.0076	0.07518
59.1872	78.7386		86.2376	73.0121		62.8864	58.7064		42.5408	84.4785		34.2176	81.0324		68.204	72.1016		64.5048	0.07506
59.6496	79.3414		70.6894	73.731		71.961	62.5793		30.6918	83.6289		32.4836	80.7074		63.869	74.1493		67.4526	0.09424
59.1294	74.7727		76.4694	74.2024		64.736	59.8695		36.9342	82.4985		32.8882	80.8685		71.094	76.0537		38.0902	0.03885
72.5968	80.3042		78.03	73.1769		73.0592	61.1066		36.8764	85.036		33.6396	80.4086		65.3718	75.297		73.2904	0.06999
65.314	78.1088		62.3662	73.4946		58.0312	66.4268		36.8186	85.2392		35.0846	81.8542		49.4768	83.6943		68.493	0.08081
60.4588	77.0399		64.3314	71.8641		68.204	62.1199		37.9746	84.4546		40.0554	82.2744		58.4358	70.0632		76.007	0.09604
62.2506	77.165		73.2326	71.4703		89.7634	64.3581		43.061	85.045		33.9286	81.3672		63.6378	71.6454		69.8802	0.06129
66.9902	79.1273		72.828	73.0565		65.314	64.5231		41.7894	85.1814		37.6278	79.8866		56.066	73.2963		77.3942	0.09428
77.1052	55.4081		64.7938	74.4137		46.9336	80.3018		39.2462	84.6616		36.1828	80.9599		41.8472	82.1281		73.406	0.08852
63.9268	77.7719		70.9784	73.5783		66.4122	62.5443		37.3966	84.3743		35.7782	81.6199		65.4874	71.9887		78.7236	0.0861
63.3488	79.0907		75.429	72.7725		67.7416	64.2099		45.6042	84.1378		37.7434	82.9169		44.3326	78.1523		60.8056	0.06377
69.5334	78.6885		73.695	72.0168		78.5502	57.7818		42.4252	86.9416		42.483	82.9077		81.0934	77.7384		34.969	0.04354
59.245	77.1787		71.4986	72.5224		83.232	60.5138		37.5122	84.9505		35.3736	81.6576		46.9336	82.3364		71.0362	0.07983
59.534	77.5818		71.094	70.9153		67.5104	62.0107		36.125	80.5619		40.171	88.0641		83.3476	75.4682		62.5974	0.0598
78.9548	71.8336		78.0878	73.4236		38.3214	77.2727		33.4084	85.1766		33.6396	81.2994		42.8298	81.5373		62.5396	0.06643
65.4874	79.5626		67.8572	73.1898		68.1462	60.5037		37.1076	85.1936		34.969	80.9214		63.1176	70.9794		67.7994	0.07031
63.1754	76.9326		65.025	72.8423		69.1288	63.69		39.3618	83.6562		34.5066	80.5319		56.4128	71.1808		64.3892	0.06619
63.9268	79.4431		68.2618	72.7582		67.7416	59.3907		37.57	84.7562		32.4836	79.91		65.892	72.299		63.5222	0.0793
57.2798	79.2847		67.626	73.8389		41.9628	75.2584		36.4718	83.5655		35.7204	81.4039		80.8044	70.7711		72.7124	0.07404
68.6664	79.6185		80.7466	70.6629		79.8218	61.7545		34.391	83.5343		33.3506	82.4992		48.7254	79.7344		38.2058	0.05603
68.0306	79.0495		66.1232	73.7084		67.8572	60.9914		33.4084	87.213		36.3562	81.689		66.0654	69.1426		33.9286	0.05494
67.6838	80.0806		79.8218	69.6562		63.5222	61.4892		43.0032	84.8946		39.4774	80.5971		64.9094	68.5952		66.181	0.05675
62.7708	79.0757		74.562	70.5752		75.6602	62.6312		33.4662	82.3385		32.3102	80.2138		56.066	72.3276		68.0884	0.07393
80.2842	62.5697		65.892	73.6758		66.8168	62.562		31.0964	84.2641		33.7552	81.278		58.2046	70.4296		69.7646	0.07353
58.4358	78.8823		72.3656	73.3752		70.4582	65.06		37.9746	85.0884		32.1946	80.7068		66.759	71.1042		64.6204	0.06986
60.979	79.6609		73.1748	72.0555		64.0424	62.3335		36.703	84.0232		42.5986	83.8961		49.1878	82.2465		69.649	0.06269
58.2624	78.2026		70.0536	74.5985		61.4992	63.569		38.6104	84.2564		39.3618	82.7666		46.0088	76.1367		66.6434	0.07669
66.47	79.6964		69.5912	72.1759		66.2388	62.0833		34.1598	84.4777		47.0492	83.4967		51.3264	83.005		42.772	0.05326
66.0654	80.2314		76.3538	70.9826		70.9206	61.6292		39.1306	86.7083		37.1654	84.0755		67.915	70.88		74.6776	0.06727
56.1816	76.6179		71.672	72.787		68.8398	60.0682		53.1182	86.9592		33.9864	81.9379		36.3562	74.508		56.9908	0.04692
55.6614	77.3394		74.9666	73.7224		78.1456	62.6653		39.5352	84.5894		33.6974	81.1224		35.2002	82.6225		69.5912	0.05486
66.5856	79.2338		76.4694	71.9553		69.8802	60.6364		41.5004	84.7259		40.9802	81.7176		78.319	79.6994		61.268	0.05267
66.0654	79.3008		70.1114	70.769		63.0598	60.956		42.7142	84.0576		43.7546	82.1572		45.662	82.5494		37.9746	0.04181
66.47	79.7452		78.2612	72.9349		41.327	78.2481		46.0088	86.5846		35.9516	81.4365		61.7882	70.0431		65.025	0.06351
55.6036	77.2832		80.9778	71.6827		71.5564	65.6028		34.391	84.6957		53.0026	84.9049		68.6664	72.5467		40.46	0.06036
67.5682	79.1854		74.851	72.6953		76.9318	65.7822		36.2406	84.237		38.2058	81.7041		63.4066	75.2316		34.9112	0.02666
64.9672	78.5925		78.897	70.2722		86.2954	80.2795		41.616	83.1837		35.547	80.2725		67.7994	75.6196		66.4122	0.08552
62.6552	78.4425		68.0306	71.7022		80.342	63.1271		42.3096	84.5599		41.1536	81.5713		52.887	84.2		66.3544	0.07517
69.4178	80.6906		73.3482	70.5752		53.754	63.8944		38.8994	82.1455		34.391	81.602		41.616	80.9563		47.974	0.05598
64.1002	74.0831		75.0822	69.0595		64.2736	62.8472		46.5868	86.675		31.1542	80.5343		63.869	70.5658		70.8628	0.07652
57.5688	78.6062		78.4924	72.2523		69.649	60.9415		38.437	84.7562		42.772	82.3561		64.736	74.2989		76.1226	0.08286
61.0946	77.8609		69.8802	70.8809		71.3252	60.7826		35.6626	84.0073		53.6962	83.5236		66.8746	73.1034		73.9262	0.08744
59.9964	80.0516		71.4986	69.9255		71.7298	60.5852		35.0268	84.0744		38.5526	81.8109		47.4538	81.1609		70.9784	0.06424
67.3948	79.1731		68.782	74.2886		53.5228	77.2964		35.0846	87.2187		32.5414	79.4559		61.7304	80.2264		57.8578	0.05536
65.314	80.2633		67.915	73.8598		69.649	58.3803		40.9802	85.5315		40.2288	82.5616		47.8584	86.4239		66.3544	0.06212
62.5396	78.0397		73.0014	72.7838		75.9492	60.928		38.148	82.669		32.0212	81.257		60.8634	73.4333		40.2288	0.06423
61.2102	77.0058		68.3196	72.5597		76.585	60.8535		42.4252	85.7466		36.5874	79.897		66.3544	72.0158		72.4234	0.07984
65.9498	74.3094		69.1866	73.94		75.6024	63.8047		37.2232	77.3005		34.4488	79.7743		46.7602	83.058		62.8864	0.06653
66.5278	81.0549		70.0536	70.9753		68.0306	62.3817		33.4084	83.9603		34.8534	81.5141		59.4184	73.3334		42.7142	0.04919
60.112	78.5161		84.0412	73.0259		73.984	59.5946		37.2232	84.5858		43.5234	82.2298		54.2742	73.7332		71.8454	0.08679
59.3028	79.2321		70.1692	71.2642		86.8156	64.625		32.657	84.2922		31.0386	81.995		42.3674	81.7772		65.6608	0.08659
66.9902	79.4069		72.4234	72.5378		63.291	59.3961		38.5526	85.192		42.9454	83.8615		68.2618	71.237		73.4638	0.10359
61.7882	78.4128		71.094	71.5645		74.3886	61.8431		40.2866	84.3466		38.148	81.5415		58.089	75.1752		71.383	0.08652
71.2096	79.4023		66.0076	73.4968		71.5564	64.4894		40.2866	84.9608		36.9342	82.4651		55.7192	74.1406		35.2002	0.03369
61.1524	76.9063		66.4122	73.287		67.1058	61.3081		39.593	86.5085		35.0846	80.9797		59.0138	73.2096		59.7074	0.06829
66.2966	79.0538		79.186	71.2527		68.2618	62.2597		42.0784	86.0972		33.4084	80.2458		49.7658	82.8139		69.36	0.06669
53.3494	78.537		83.81	72.4671		79.186	59.1789		38.7838	85.5511		37.6856	82.0523		40.6334	82.2321		73.5794	0.07294
62.2506	78.0651		76.6428	73.5166		48.0896	80.1387		36.9342	84.8388		33.9286	80.4581		63.3488	71.1006		39.7664	0.03548
61.9616	79.7404		71.961	73.1174		67.4526	63.51		34.2176	84.8445		35.9516	82.0515		60.0542	71.1796		64.736	0.0661
63.58	76.4009		68.8398	72.9154		69.5334	60.0047		39.9976	83.9372		33.4662	83.2027		61.6148	74.8539		68.6664	0.06425
61.4414	77.9611		70.4004	74.0509		69.7646	56.7708		41.5004	86.8162		45.7198	82.4831		45.7198	75.4443		74.5042	0.06331
70.9784	81.1721		71.094	73.5929		40.8068	74.7676		40.9802	84.2115		34.102	82.0365		58.8404	74.6661		65.4296	0.06634
79.5328	70.0525		77.9144	71.6607		79.4172	64.5471		40.46	85.4116		34.391	83.7641		33.7552	79.6189		73.117	0.08331
58.0312	77.1316		76.1804	75.1238		69.8224	59.1432		36.6452	85.499		37.281	82.1351		33.8708	80.4885		71.3252	0.07638
62.7708	79.4894		85.4284	71.348		76.7006	62.2775		37.9168	83.31		37.5122	81.3444		35.8938	81.2719		62.713	0.05284
68.5508	79.8931		76.4694	72.2454		82.5962	56.979		40.5756	89.1881		34.6222	79.3825		46.9914	79.9892		41.7894	0.09163
59.7652	80.4181		68.8976	75.3779		69.2444	62.7405		32.1368	84.0311		34.9112	83.0096		59.3028	71.6475		37.2232	0.06155
56.4706	76.2179		67.9728	73.2712		70.0536	65.4166		44.3326	86.7922		33.8708	79.4316		56.1238	73.8226		60.6322	0.0564
69.36	79.491		70.1692	71.201		79.9374	60.5424		41.905	85.9802		36.2984	81.4213		57.0486	70.1127		41.2692	0.03705
64.2158	79.1604		68.4352	72.7386		61.9616	69.2472		40.5178	85.4651		32.657	80.5394		46.0088	80.7384		65.1984	0.07599
65.4296	79.379		66.1232	72.105		78.3768	63.2368		37.9746	88.2975		36.5296	84.1431		59.0716	72.8158		74.3886	0.09985
68.3196	78.6402		75.0244	70.5434		67.4526	62.9282		38.6682	85.36		39.015	81.5685		47.5116	80.8892		61.4992	0.05984
62.3662	78.2656		71.7876	72.7941		70.5738	60.8074		50.575	85.6519		41.327	83.8677		46.8758	82.4594		72.5968	0.08319
53.2916	74.9636		70.8628	73.3889		87.7404	65.7648		40.2288	83.3454		42.0206	82.4514		45.6042	81.6204		77.1052	0.07576
56.7596	77.0271		73.8684	73.4154		63.291	78.7653		37.4544	83.6427		38.726	81.0244		63.4066	73.9687		39.4774	0.06472
58.956	77.5693		77.7988	71.7985		67.2214	64.7013		35.547	84.9604		52.887	89.9307		58.5514	73.6643		69.0132	0.06405
59.9964	77.0017		38.4948	76.5993		61.4414	63.0838		43.1766	85.5849		42.483	80.7976		64.6204	71.2851		61.3258	0.06671
65.892	80.516		83.8678	71.8537		74.1574	62.1352		37.9746	85.0674		38.2636	81.6435		62.0772	71.954		63.1754	0.06243
60.5744	77.6916		74.4464	73.1795		75.718	59.792		38.6682	84.6381		34.2754	80.6123		39.2462	79.7084		79.764	0.09535
64.9672	78.3136		68.6086	75.2412		72.3656	62.7311		37.57	85.129		43.7546	84.4141		62.424	73.5101		33.9864	0.06055
61.1524	78.3218		63.4644	71.2579		68.3196	63.2137		49.419	87.2959		37.6278	81.2762		60.5744	70.9165		65.7186	0.07524
67.7994	80.1055		77.163	71.3107		72.0188	64.1061		32.8882	84.8383		34.102	81.8404		61.7304	75.552		69.4178	0.08776
63.6378	79.3643		76.5272	73.7712		70.0536	62.4821		37.7434	84.1471		36.0094	83.925		60.1698	72.8773		62.8286	0.06262
68.1462	77.835		74.9666	69.977		73.5794	59.7692		41.8472	86.3442		39.7664	83.0106		41.2692	80.316		64.158	0.05624
66.0076	78.8386		72.5968	72.4815		55.7192	63.5091		43.8702	86.4666		35.258	80.1644		44.2748	81.3264		62.0772	0.05633
68.493	78.7478		76.3538	72.0873		72.9436	60.9834		39.0728	86.9713		54.7944	83.9974		60.6322	69.2474		69.7646	0.08949
64.736	79.1208		79.5906	72.1233		66.8746	60.4187		35.4892	84.7296		35.0846	82.8628		59.7074	72.9904		74.4464	0.09098
66.7012	79.7047		75.4868	70.3062		70.6894	64.243		34.102	83.6913		36.6452	81.7276		63.2332	70.9931		63.58	0.06341
60.2854	79.7621		70.516	74.4485		78.2612	59.2803		35.3158	83.7209		35.6626	82.6746		46.3556	81.3535		77.163	0.08574
67.1636	79.5527		69.2444	71.3697		72.25	58.6301		38.148	86.9358		33.813	81.3652		36.1828	82.0464		76.007	0.08507
68.0306	81.4094		67.7994	72.1572		84.8504	61.311		34.8534	84.6917		35.9516	79.7394		47.2226	84.0281		39.1884	0.05155
47.6272	79.2		84.677	73.1706		68.1462	62.222		31.4432	83.5417		59.7652	87.3581		64.158	70.6983		73.1748	0.0897
63.002	77.9993		75.9492	72.7692		69.2444	60.1238		40.0554	84.6632		36.0094	82.1732		54.5054	71.3653		74.562	0.07239
58.667	78.8047		68.204	73.162		78.7236	60.7358		41.2114	86.0661		37.281	82.5404		52.2512	81.4473		66.1232	0.08997
69.8802	79.0689		71.2096	72.4117		67.5682	61.508		39.4774	84.1249		34.5066	82.6094		60.4588	70.7853		41.8472	0.06147
64.158	75.9638		66.181	74.1009		52.2512	63.3693		45.7776	85.8723		34.8534	80.731		58.4936	71.7003		65.1406	0.05532
67.9728	78.5052		80.342	71.8024		66.8168	65.2761		36.703	83.7852		36.3562	82.8897		49.419	82.176		73.9262	0.07406
63.58	78.551		69.7646	72.0376		43.0032	78.1312		39.9976	83.2667		32.8882	81.2661		43.1766	81.7719		72.9436	0.0947
66.2966	78.447		82.4228	71.2007		72.3078	60.7243		35.0846	84.6547		41.038	82.6525		68.8976	69.5677		80.1108	0.10418
71.094	80.2976		70.6894	71.2335		68.4352	61.9368		39.9976	84.9552		32.1368	81.4408		62.9442	74.9867		68.3774	0.07361
60.2276	80.3069		70.805	70.5817		76.4116	63.633		38.7838	83.7457		46.24	83.3286		61.846	73.25		64.3314	0.04239
56.2394	78.0618		78.0878	73.5939		70.2848	57.9803		42.3674	86.099		37.1654	82.1701		48.3208	74.112		70.7472	0.07959
65.4874	64.1536		72.4234	72.1576		68.3196	61.934		38.7838	87.2704		34.68	81.7798		45.5464	82.0641		72.539	0.06893
56.1238	77.4706		74.5042	73.9234		48.6098	79.2028		48.7254	86.2346		39.3618	81.9057		66.4122	72.9536		69.9958	0.06099
62.1928	77.8609		81.787	72.4958		69.7068	61.091		41.0958	85.7343		46.8758	82.1875		46.7024	78.895		76.6428	0.08008
59.823	79.6513		71.2096	73.0501		65.892	59.3659		34.5066	84.4969		43.0032	83.2317		65.0828	72.8195		67.7416	0.05844
60.6322	78.0866		79.475	71.9207		67.6838	58.3329		43.5234	86.441		46.6446	84.3454		68.3774	71.4244		65.1984	0.06746
58.089	76.9052		68.6086	72.296		75.14	64.686		38.7838	84.0672		33.7552	77.2898		60.69	69.4139		70.805	0.0815
66.2388	76.8107		71.094	73.414		69.4178	64.5572		33.0038	82.8761		35.3736	81.4537		63.4066	76.2093		67.1636	0.07926
73.8684	61.4667		66.47	73.4181		68.0306	60.7577		48.6098	87.5552		41.7894	81.7597		61.7304	71.3275		43.35	0.05475
62.713	78.456		81.3824	72.5959		75.718	60.0119		31.212	88.9471		46.7602	85.7412		66.9324	72.858		63.2332	0.06788
60.9212	79.3033		75.8336	74.1474		72.828	62.8925		39.882	83.7505		36.0672	81.6489		57.3954	75.7435		68.5508	0.08583
58.7826	76.452		69.1866	72.1723		72.9436	60.5771		40.749	85.7458		44.795	82.8109		51.731	80.5252		68.8976	0.07978
62.2506	77.1425		68.3774	72.0149		71.3252	57.7586		34.68	85.5637		40.6334	82.8058		65.892	70.963		72.5968	0.07692
62.424	79.0012		70.1114	71.3513		65.9498	58.2938		36.1828	84.6659		41.2692	82.6524		48.3208	81.6398		64.8516	0.07468
77.452	81.0822		61.3836	72.9119		82.4228	62.2395		38.726	85.7148		45.0262	87.215		55.199	73.6324		78.8392	0.07763
62.7708	77.5645		81.3824	72.6444		73.117	61.3638		36.9342	81.9924		33.0616	81.6485		62.5974	71.0409		63.5222	0.08111
68.6086	78.5037		75.5446	73.5975		61.268	65.7355		39.2462	85.3521		36.2984	82.2574		65.4296	74.5591		73.5216	0.08952
63.9846	77.9301		67.4526	72.0447		62.2506	58.3713		45.373	86.633		42.5986	83.094		32.3102	84.3063		64.736	0.07016
69.9958	78.9937		70.6894	73.2176		68.4352	62.2061		39.882	85.6213		37.8012	80.1804		62.9442	71.4704		72.4234	0.06458
58.667	73.8096		69.5912	72.1334		71.3252	59.2395		35.2002	86.179		34.68	80.8615		59.7652	71.2161		63.2332	0.08269
61.6148	79.6483		80.631	70.3275		68.3774	62.9631		42.3096	86.2793		38.6104	81.5769		58.5514	67.2729		66.2388	0.07862
62.8286	78.2763		74.9666	71.9648		37.57	75.785		43.1188	85.935		32.8304	81.1383		46.3556	83.3331		66.1232	0.06621
55.3146	78.4423		74.7354	71.6028		63.4644	77.8987		46.3556	85.6571		37.859	81.607		45.8354	82.435		75.0244	0.10379
59.7652	77.8873		87.1046	73.6158		66.47	62.2131		39.8242	84.3533		37.2232	82.0511		36.2406	77.3662		75.9492	0.12508
73.7528	80.614		82.5962	72.9514		66.6434	60.6649		40.9802	83.5923		31.8478	80.2138		62.2506	73.0473		70.3426	0.09102
66.5856	80.5854		64.447	72.3766		72.6546	59.8492		36.703	85.0249		37.6278	81.3938		58.1468	69.4821		73.9262	0.09073
62.0772	78.0708		69.2444	71.7406		82.1338	61.3287		37.57	84.5618		35.1424	82.4211		68.204	71.4969		35.6626	0.03813
61.7304	80.1374		66.3544	72.3878		73.1748	60.076		39.015	84.8707		30.634	78.371		46.818	83.381		64.5048	0.06528
62.3084	80.8651		82.076	73.1954		71.4408	63.7931		41.2114	85.5809		39.0728	81.1553		67.5104	71.9315		73.0592	0.0824
65.1984	79.4538		68.7242	72.488		68.6664	64.3263		34.5644	84.6489		33.3506	82.0387		60.7478	71.7518		74.273	0.08563
60.6322	79.2599		70.4004	71.3284		72.0188	60.0221		37.6856	82.9217		29.9982	79.8868		63.8112	72.9277		65.4874	0.07103
72.6546	79.9651		77.5676	70.6754		73.7528	60.2511		36.703	83.9394		37.8012	81.2579		59.245	70.4276		66.2388	0.08107
64.5626	78.999		75.6602	71.0448		73.4638	66.5627		39.1306	84.6782		45.8932	83.6263		50.6328	83.6179		43.1188	0.06435
68.4352	79.1652		73.8106	71.95		68.0306	59.1286		49.7658	84.6751		34.2754	81.8773		59.6496	70.8142		41.5004	0.04487
58.956	77.1501		69.9958	73.9283		69.649	61.2124		36.5874	81.0802		48.6098	81.9412		35.2002	82.5876		65.9498	0.08303
50.3438	76.2497		73.406	71.9746		73.984	61.0951		37.1654	83.2248		35.6626	81.5117		46.6446	82.4599		39.6508	0.06812
59.1294	78.2712		65.603	72.9009		72.0766	58.9466		37.5122	85.7954		41.4426	82.4242		45.7776	82.1219		58.1468	0.06677
66.8746	78.5448		65.8342	73.4047		74.6776	60.434		33.813	84.449		46.1822	85.0099		62.5974	73.0371		65.1406	0.08569
61.4414	79.1446		77.2208	73.0005		70.2848	59.8265		37.859	85.3821		49.0722	83.6274		61.268	72.9507		71.7876	0.08067
62.1928	79.653		81.0934	70.9241		63.869	60.9475		35.258	82.7196		34.969	81.6987		55.3724	75.1222		72.25	0.08154
63.7534	79.1458		76.007	72.0547		35.6626	75.2735		43.0032	85.7901		36.2406	82.0141		67.4526	77.9136		68.9554	0.08612
71.1518	80.4316		70.6316	72.3837		75.7758	61.4883		46.8758	86.2943		34.8534	81.4321		62.8864	73.4159		39.304	0.05125
60.5744	79.4394		72.25	70.794		76.007	63.7628		39.3618	84.6278		33.8708	80.3666		46.0666	82.4374		75.3712	0.07184
94.6186	74.4739		77.452	72.8204		75.14	61.2916		54.332	87.4591		46.24	82.5646		61.1524	68.0881		75.6024	0.08752
68.3196	77.0725		68.5508	73.9896		79.8218	62.1519		45.084	85.7866		34.5644	80.4387		67.626	73.6451		63.6956	0.09108
56.933	79.024		74.6198	73.4293		69.0132	61.9446		35.8938	84.2318		37.3966	80.2112		57.5688	68.9696		59.5918	0.07149
62.6552	78.5778		72.4234	72.4572		76.874	57.9851		48.3208	85.588		41.0958	78.9803		66.8746	72.3042		67.5682	0.09158
57.3376	76.7572		65.5452	72.5938		66.181	62.7458		33.0038	82.9303		36.8186	81.5606		50.7484	82.6065		60.112	0.06249
57.8578	77.4548		83.0008	71.7392		76.7006	62.4009		33.3506	83.8226		34.8534	80.9828		58.5514	75.3404		75.0244	0.07463
58.0312	78.5435		66.47	72.9818		65.2562	62.0616		40.3444	86.0598		56.7018	84.9761		61.6148	69.6792		70.516	0.08602
60.3432	77.9249		74.3308	72.5216		93.925	61.3651		39.7664	86.3987		36.5296	81.3018		73.0014	60.9155		46.4712	0.06679
60.5166	77.5382		78.7814	71.0439		90.0524	62.8287		38.3214	84.4851		44.506	82.4997		58.7248	73.7987		66.5278	0.06863
45.084	79.4436		79.186	73.066		87.7982	59.9044		42.194	85.2519		38.6104	82.8488		65.4874	73.4822		65.1984	0.08177
66.2966	78.2524		80.2842	73.6092		67.1636	62.9111		37.2232	84.3425		36.8186	80.4903		60.3432	75.3345		77.2208	0.13003
60.8634	78.0174		71.7298	72.8877		69.2444	61.9077		41.3848	86.3943		37.1076	83.7293		62.424	69.4612		61.0368	0.06053
61.6148	78.4632		75.0244	71.6871		72.4812	61.2866		66.3544	87.5165		44.3904	82.3047		37.6278	79.823		68.5508	0.08088
64.5048	80.4053		67.7994	73.0373		75.429	62.3839		40.2866	84.971		42.483	83.5844		69.649	68.4348		35.0268	0.04796
68.1462	79.2781		67.8572	70.4592		71.7876	60.1713		34.4488	84.6715		34.0442	80.6559		45.4886	84.8629		72.828	0.08511
62.424	78.5017		72.3656	72.1569		68.2618	63.8114		35.258	82.2266		34.102	81.0901		63.7534	71.2798		70.6316	0.06395
58.4358	74.8972		79.1282	73.9708		75.0822	63.2868		48.7832	87.1333		54.4476	83.475		65.3718	72.033		40.0554	0.05851
66.9902	78.6352		65.1984	71.9855		78.6658	56.6489		38.8416	84.0022		36.1828	81.5049		49.7658	79.7171		40.2288	0.0514
57.9156	79.2458		83.6366	73.5043		88.6074	82.8211		33.235	85.1076		35.3158	80.2423		60.5166	72.9729		65.314	0.06759
70.5738	80.5027		67.1636	73.9016		84.1568	76.0299		37.3388	83.6659		33.813	83.1563		47.8006	82.8925		71.9032	0.09718
60.5744	78.4844		72.828	75.2706		70.1114	80.186		40.171	84.5816		50.1126	89.3746		46.3556	82.0113		74.562	0.07053
57.7422	77.3041		73.7528	72.2529		64.6204	64.4116		36.414	86.017		32.1946	81.6962		58.8982	72.2018		79.475	0.10102
59.1294	77.7875		70.1692	72.3074		82.8852	61.8843		42.483	85.1531		37.6278	81.8292		56.644	74.815		64.2736	0.05499
63.9846	79.9948		73.0014	72.7415		85.544	59.6495		43.928	85.2344		33.9864	81.3989		59.4762	73.9473		63.6956	0.08527
55.9504	75.7242		70.7472	72.028		60.6322	57.9062		43.4078	85.4469		41.3848	84.129		48.2052	81.2535		66.8168	0.06159
65.1406	78.2653		70.805	74.2216		70.6316	62.6482		40.8646	88.9123		42.1362	81.4646		41.4426	85.1241		77.3942	0.09452
67.915	79.6186		79.9952	71.8254		70.6894	61.2761		41.3848	85.8015		33.0616	80.8487		59.1294	71.4313		62.5396	0.05611
63.4066	79.3905		75.0822	73.1615		63.6378	61.0312		37.7434	83.7257		38.726	83.6727		60.0542	69.2002		75.4868	0.09264
53.2916	76.1081		79.3016	72.2217		76.0648	63.0013		42.3674	91.8863		42.8298	82.4475		68.8398	70.1637		59.1294	0.06069
68.3196	78.8325		79.5906	73.8086		56.5284	62.8731		34.7956	87.3992		39.593	81.3445		64.7938	72.452		69.1866	0.08032
67.2214	77.3532		66.1232	73.0873		77.5676	58.9928		47.107	85.6528		45.8932	81.9554		44.8528	81.5173		38.2636	0.05116
60.979	79.1113		79.764	73.4003		71.961	61.3541		40.5178	85.3886		31.8478	80.2421		49.5346	84.8159		72.0188	0.10861
54.621	78.7886		71.2096	72.0926		66.47	59.6375		40.3444	85.3913		37.9168	81.6591		70.0536	71.6732		63.4644	0.07081
61.9616	75.7809		71.3252	72.8515		73.0014	62.2214		33.1194	83.5176		33.813	80.0836		71.3252	69.8865		63.5222	0.07268
62.7708	78.299		78.4346	71.4992		80.8044	59.4649		49.0144	87.1075		35.0846	81.5964		60.69	70.4516		35.6048	0.05129
59.0716	76.7155		69.5334	73.5204		54.621	63.8885		30.5184	83.1554		34.6222	83.0771		71.7876	69.5778		64.2736	0.093
64.6782	79.8137		69.649	72.4777		65.7186	63.8613		43.2922	85.9375		37.8012	81.8347		65.7764	73.6907		39.1884	0.04177
73.1748	79.1615		65.7186	73.7506		65.603	63.1181		45.951	87.7827		38.5526	82.5299		43.4656	83.9629		69.5912	0.07829
58.2624	78.4547		78.4924	72.6179		73.695	62.896		44.3326	85.6529		47.9162	82.9792		44.217	80.6997		35.6626	0.05148
57.1064	77.6038		71.4986	74.4335		75.1978	59.0107		40.171	85.2091		38.148	81.0618		69.2444	72.8845		40.8068	0.04705
66.3544	80.026		78.7236	71.4452		63.1176	61.7026		31.6166	85.1412		35.547	83.1625		57.9156	74.305		68.1462	0.06038
56.7018	78.4045		71.8454	74.0618		79.186	62.2936		42.1362	85.4512		35.1424	80.593		61.4414	74.5773		68.2618	0.07739
63.6956	77.0711		75.3134	72.4838		73.117	61.0213		33.524	78.7842		41.8472	82.4582		66.4122	76.921		66.6434	0.07437
62.0194	79.999		64.0424	71.5908		67.5682	58.1725		46.5868	78.9608		32.5992	81.071		59.9386	72.1145		67.4526	0.0684
65.6608	80.5604		82.7696	70.9816		75.429	62.0407		43.35	85.7241		36.125	80.7772		41.2692	84.1274		62.0772	0.05784
63.869	78.8485		74.851	73.7853		35.4892	77.6314		39.8242	85.8264		58.2046	83.8409		62.9442	72.6506		64.2158	0.07376
77.6832	88.0593		68.7242	71.0754		81.6714	59.2102		43.8702	85.9415		58.4358	86.613		44.506	80.7351		66.4122	0.08714
55.4302	78.8308		76.0648	71.8307		76.007	58.525		39.7086	83.6264		46.1244	88.9408		50.9218	82.7654		74.7932	0.07787
102.133	72.6733		82.0182	72.6034		76.1226	64.2964		40.749	83.3474		37.57	84.0698		61.0368	71.7901		64.447	0.06701
56.066	79.1118		73.8684	71.2784		74.273	62.5569		38.3214	80.2469		31.3854	80.6255		64.2736	72.1519		53.1182	0.06716
63.1176	79.5343		80.92	72.4454		74.9666	61.9617		37.3966	82.7179		34.102	81.3291		61.268	72.5139		35.4892	0.05083
69.1866	80.0232		68.3774	71.9206		79.5906	63.3922		36.414	84.4662		33.6974	81.3946		57.9734	75.2609		65.4296	0.07058
89.301	80.0841		78.3768	71.6951		62.8864	57.9661		37.3388	83.7564		35.8938	82.2892		60.2854	69.6867		82.654	0.09558
64.158	80.0733		78.03	72.7749		85.0816	61.0563		42.5986	83.9537		33.2928	80.5253		59.9386	70.9551		40.171	0.03956
70.516	80.1058		67.7416	72.5923		73.406	60.8965		40.2866	85.3238		54.1586	84.3994		64.9094	69.4021		72.0188	0.08459
75.7758	60.2718		77.1052	72.2872		68.7242	59.857		35.6626	84.3106		38.2058	81.3299		51.731	83.2571		70.8628	0.06527
59.534	77.7026		69.7646	72.1989		72.3078	65.1091		37.859	83.3689		48.263	82.6424		42.0206	83.1323		83.0586	0.07569
63.8112	79.8489		75.5446	72.3452		36.2984	76.6777		43.0032	85.4202		41.7316	80.834		65.0828	71.1419		62.0194	0.0693
70.4582	78.5961		74.9666	73.5771		71.6142	59.9111		37.3388	86.1145		34.6222	81.419		48.4942	75.7483		73.2904	0.08143
65.314	79.3345		68.3774	73.3426		69.4756	63.3332		35.9516	86.2965		34.0442	84.1282		41.4426	82.2127		65.4296	0.07166
63.9268	78.8539		77.1052	72.093		67.6838	60.507		29.4202	87.8023		33.1194	80.5475		63.0598	72.2302		77.741	0.0852
59.8808	78.6654		73.2326	70.5362		71.7298	63.4796		41.5582	91.0533		34.8534	79.3224		61.7882	73.3983		70.1114	0.09735
58.2046	77.8039		71.5564	74.8306		76.7006	61.3673		44.3326	86.1353		36.3562	82.1195		52.0778	78.4986		62.0772	0.0506
63.002	79.1047		61.1524	74.027		70.0536	61.8311		38.148	82.0006		69.4178	82.589		60.2276	73.3562		67.1636	0.09017
62.5974	78.5668		75.1978	73.5996		68.5508	61.7858		38.0324	84.5385		35.836	82.3573		63.7534	72.7794		72.5968	0.07362
52.7714	77.9631		67.5104	74.6946		66.0654	59.7969		37.859	85.3683		46.8758	84.6064		59.823	72.329		69.3022	0.06864
59.823	78.5893		73.0592	73.0694		77.9722	60.4534		38.437	84.4509		34.5644	80.9381		64.3314	70.0558		79.475	0.08443
65.8342	80.5084		66.3544	72.6949		72.6546	59.4271		38.2636	85.7287		32.7726	79.5258		41.9628	78.2306		64.5048	0.06154
63.002	80.611		81.9026	70.6291		77.3942	59.552		42.3674	85.2354		33.1194	80.3529		65.3718	71.2397		46.1244	0.0469
66.47	80.5619		72.5968	71.4681		81.6714	59.0115		36.703	85.4296		32.2524	80.4906		37.3388	77.6997		49.2456	0.07555
67.2214	79.7091		77.6254	74.094		81.1512	59.7781		37.9746	84.8355		34.102	81.1971		68.5508	72.4148		80.9778	0.08373
65.3718	78.8085		73.6372	72.384		63.0598	62.797		40.46	85.5641		35.4314	83.2481		60.8056	69.2287		71.8454	0.06373
60.6322	80.2445		75.6024	72.9651		63.4066	60.8157		46.24	84.9685		56.2972	82.1711		61.846	72.9551		67.7416	0.08199
57.5688	76.8302		76.5272	71.7154		38.0324	75.3173		37.4544	85.2669		34.391	80.8117		48.263	81.5132		63.7534	0.08477
62.135	80.0005		65.2562	73.3997		82.076	62.9685		31.4432	83.5982		45.5464	83.8744		48.6676	84.6263		71.383	0.08141
63.9268	79.6728		67.2792	73.2596		74.562	63.0469		47.8584	86.5537		32.3102	79.0648		57.9156	72.8823		43.8124	0.06838
44.3326	78.3131		65.5452	70.5593		62.3084	63.5718		40.4022	86.8214		33.0616	80.9106		58.089	71.0973		74.7932	0.08524
61.4414	77.9711		78.319	73.3951		71.2674	73.5673		30.4028	82.5285		41.7894	81.7722		47.7428	80.396		77.3942	0.07091
67.6838	78.7652		66.5278	72.9629		75.6602	59.1915		36.992	86.0098		43.6968	82.9335		61.6726	68.3413		37.6278	0.05345
59.9386	77.9836		72.25	73.9404		59.245	62.0577		33.1772	84.7687		31.5588	79.9819		37.7434	80.5996		76.1804	0.09128
64.3892	80.6338		69.0132	73.5372		76.585	60.6556		35.7204	82.9198		37.3388	81.0766		60.4588	73.3844		64.1002	0.05292
63.3488	79.3149		65.7764	71.254		67.048	61.7074		34.3332	85.5072		32.5414	85.2452		59.6496	70.2728		70.1692	0.07609
58.8404	80.2236		68.493	73.8982		70.1692	62.6131		46.0088	85.6696		40.1132	81.851		67.337	73.6936		37.6278	0.05044
62.713	78.3844		74.6776	72.08		37.9746	76.2771		43.5234	84.7902		37.9746	80.6457		62.2506	69.9608		70.8628	0.07999
66.0654	79.6868		63.1754	71.925		64.1002	61.9278		38.2058	85.4106		31.0386	81.1177		43.2922	81.1587		40.2288	0.04071
63.4644	78.3861		64.736	71.5855		51.2108	77.7201		43.9858	85.6651		34.0442	82.0629		42.194	83.6919		70.9206	0.06599
76.8162	80.3871		72.0766	72.9668		63.7534	60.2009		45.7198	86.4596		45.4308	83.3281		71.2674	74.4297		67.048	0.07914
72.0766	77.6944		75.3134	71.6753		68.6664	63.8618		32.368	84.5963		35.7204	78.9823		68.7242	71.9533		73.0592	0.09007
65.8342	79.4337		75.9492	72.9625		72.25	59.4303		36.6452	84.3749		34.68	83.6312		44.8528	81.3308		68.4352	0.07044
70.0536	62.1575		70.4004	71.1711		78.4346	59.9462		40.0554	85.913		33.7552	81.3508		70.6316	70.4471		75.8914	0.06512
64.3892	79.5355		67.8572	71.4339		68.3774	65.7549		34.9112	85.5401		35.0846	81.9031		43.4078	82.2403		69.1866	0.0862
68.5508	64.5536		73.7528	72.1298		64.158	58.4584		35.3158	83.3079		56.4128	82.8611		59.9964	71.2755		68.1462	0.07149
60.5166	78.5591		69.071	72.4972		75.3134	66.007		40.1132	84.2131		31.0386	80.8406		66.5278	72.5041		60.1698	0.08534
63.3488	76.7484		76.8162	72.8615		74.5042	63.0324		37.3388	84.9949		35.6626	83.2053		72.9436	71.1394		67.626	0.10198
64.5048	77.4624		68.3774	73.0852		64.447	62.1682		38.6104	86.4087		33.235	81.9554		67.3948	70.0468		39.304	0.04552
51.2108	79.9792		69.5912	72.3713		62.8864	60.9628		42.4252	85.1754		37.3388	84.7214		65.4874	66.8086		68.0306	0.07583
58.378	77.3975		67.3948	72.4703		73.4638	60.655		40.6912	83.6791		32.8882	79.8501		51.2108	81.805		66.9902	0.07121
67.6838	79.0878		69.1866	71.7032		79.4172	63.3301		34.4488	83.2404		41.1536	82.2011		64.3314	69.3877		65.314	0.07852
61.9616	78.2274		78.2034	71.6919		72.4812	65.3559		45.8354	85.5953		34.68	81.8366		58.6092	73.416		59.9964	0.08184
66.1232	79.0682		65.4874	71.6251		72.0766	60.9897		33.1772	87.3932		41.7316	81.5492		65.4296	70.2088		69.9958	0.07736
63.002	79.6189		73.8684	71.9571		62.0194	63.8586		38.7838	83.4584		33.6396	80.8793		44.7372	78.7309		66.9902	0.08746
63.869	79.0899		74.3308	72.5259		69.7646	64.5848		37.859	85.3537		33.235	81.6385		43.1188	81.6057		60.69	0.07454
62.5396	78.6928		67.7416	71.7305		70.516	64.1598		37.1076	83.9728		43.9858	83.482		43.35	78.866		68.5508	0.07295
64.1002	80.0844		71.7298	73.4536		81.7292	61.0444		37.3388	85.2619		36.0672	77.7268		44.1592	83.6444		36.2406	0.04386
51.442	76.1586		65.3718	73.8538		78.319	62.1242		30.9808	81.1797		45.4886	83.312		36.414	82.2116		67.3948	0.09227
56.2394	77.1239		66.3544	73.0226		71.7298	61.9924		34.9112	84.2593		41.2114	83.9598		60.2276	73.4129		74.4464	0.08409
56.9908	77.3512		67.1636	74.2528		66.4122	59.7359		42.6564	84.886		34.969	81.4602		54.4476	72.7698		61.2102	0.06669
64.9672	80.0784		77.5098	73.4894		63.4644	67.1588		31.3276	83.5663		37.3388	84.2052		39.1306	80.5296		57.9734	0.08109
63.6956	79.867		82.654	73.3536		68.204	61.2999		46.0088	88.6229		48.552	82.6398		60.8634	72.0661		65.7186	0.10002
64.3892	81.8924		62.6552	74.3896		76.4694	61.6449		42.7142	84.7847		33.2928	82.2666		49.997	82.731		66.759	0.07119
59.7652	80.1271		69.1866	73.6138		64.3314	64.0237		37.6856	85.022		34.8534	80.8755		44.217	82.3198		67.5104	0.08657
64.2736	77.3716		73.695	72.7155		56.644	65.6461		37.7434	85.5388		42.4252	78.7318		61.268	74.5486		72.539	0.09575
61.557	77.2977		78.897	69.5635		63.0598	62.4172		41.1536	84.2086		33.1194	80.2688		72.7124	70.2625		71.094	0.07644
59.534	77.8804		70.227	71.5823		61.3836	57.7897		38.2058	84.2903		34.8534	82.1689		62.0194	74.8561		63.6378	0.06212
72.539	79.4945		69.071	73.9449		79.475	61.355		40.46	84.9082		36.1828	82.4055		63.58	74.8924		69.5334	0.07814
72.0188	83.0032		72.4812	72.6112		75.2556	60.0476		44.4482	86.09		42.5986	83.5571		63.869	71.6013		62.5974	0.05737
59.9964	75.8132		64.2736	73.7823		69.649	63.2428		42.2518	83.9331		36.414	80.8865		69.9958	71.323		68.8976	0.09068
69.4178	78.8816		68.4352	72.3204		45.2574	77.5675		37.281	82.2735		34.2176	81.9737		47.5116	82.3028		71.3252	0.07087
66.6434	79.5083		67.6838	74.0823		71.2096	70.7827		41.2114	86.0062		37.9746	80.4952		32.368	75.7711		67.6838	0.07455
62.5974	80.7125		63.1176	71.9263		60.8634	62.8		41.7894	85.5982		45.373	84.1574		70.2848	72.646		37.8012	0.08585
59.1294	77.9814		72.3656	71.9944		65.025	62.2369		34.8534	83.6091		32.5414	81.9243		56.1816	72.3236		50.2282	0.06084
58.7826	77.6766		75.0822	74.3475		76.3538	60.5999		39.7086	86.6851		40.8646	81.0762		46.8758	76.1681		62.5974	0.06972
60.8634	79.0833		64.9672	73.2676		42.8876	77.489		43.6968	86.1444		34.7956	81.2875		62.8864	73.4853		75.3712	0.07602
69.071	79.3263		68.9554	71.8921		67.4526	61.5954		42.0784	85.7747		33.9864	83.2345		60.112	73.8782		61.0946	0.05443
66.6434	80.7035		66.759	70.8813		48.841	74.9491		41.8472	85.5809		41.2692	81.5909		51.0952	79.1484		67.4526	0.0916
55.4302	79.3774		79.3594	72.8151		84.966	62.0328		40.6334	83.3568		36.9342	82.0855		62.135	74.0079		72.7702	0.10667
60.69	77.9451		73.984	73.9107		65.5452	61.1951		36.125	82.0705		33.524	80.5007		68.5508	70.9936		39.7664	0.06676
62.0194	78.6284		70.227	72.9388		70.9784	63.5935		36.1828	84.5798		37.281	81.054		49.708	79.739		34.9112	0.04017
57.3376	76.2958		77.452	71.1304		61.2102	62.1915		35.836	84.9901		52.7714	85.3227		58.956	73.722		66.3544	0.08009
45.0262	75.5988		67.7416	72.2543		68.8976	62.7795		37.6278	83.2141		31.7322	81.2887		63.58	76.0163		67.915	0.07161
71.961	79.9948		73.984	72.2454		47.1648	77.6487		37.7434	83.4421		42.5986	82.6707		45.2574	82.096		62.3662	0.07376
39.1306	76.1575		73.9262	70.912		70.6316	60.3544		29.189	82.8902		34.68	80.8511		61.7882	69.0608		66.2388	0.07273
65.0828	80.9325		75.2556	75.6224		81.8448	59.1427		46.529	85.1668		38.7838	81.2388		47.0492	80.0018		70.1692	0.09289
60.112	80.5834		76.1804	72.602		76.585	61.8669		37.1654	84.7143		34.391	84.2543		57.6844	73.3764		73.984	0.08752
63.7534	77.8283		66.5278	71.5835		70.5738	61.1149		37.3966	84.7646		34.2176	81.4479		55.9504	71.417		63.4644	0.06329
61.7304	76.0671		79.3016	70.8516		69.3022	61.3378		37.9168	85.3484		42.3096	80.743		61.7304	71.1005		78.7236	0.09653
64.0424	79.4974		72.6546	71.6869		75.8914	57.5847		42.3096	84.8642		35.2002	81.771		63.5222	73.2114		69.9958	0.07794
66.0076	79.3859		84.1568	72.6718		74.273	63.2753		41.9628	85.7917		42.772	83.0285		69.1288	76.3687		68.493	0.06599
60.6322	78.6427		68.5508	72.0316		74.7932	57.0728		32.8304	80.8579		34.391	83.6067		59.823	71.211		33.8708	0.05186
55.0834	77.5262		73.406	72.3988		71.2674	62.9042		33.5818	82.9572		44.6216	84.4784		62.0194	70.5223		43.5812	0.03593
57.8	79.5891		73.0592	72.0081		71.961	59.3384		37.3388	84.1219		41.038	81.3636		67.5104	73.5198		45.373	0.06431
67.8572	69.758		70.5738	72.518		75.6602	62.4113		31.2698	83.3607		35.3158	81.365		74.0996	79.3358		67.915	0.09943
65.3718	80.0584		67.4526	72.4395		66.0076	62.4759		42.194	83.9111		33.1772	81.3828		61.3258	74.2832		40.6912	0.07713
57.1642	78.181		70.6316	73.1418		66.8168	61.0948		36.703	85.3488		41.905	81.87		50.1704	83.2109		74.6198	0.07326
68.8398	57.748		68.6664	72.4577		62.424	62.5076		35.4892	83.838		29.8248	80.0597		56.066	76.9892		67.5104	0.10618
64.6782	75.8345		74.6776	73.0993		74.9666	61.5255		39.1306	84.7026		35.1424	81.275		37.9746	84.2007		39.015	0.069
58.8982	78.5261		76.4116	71.7035		63.1754	63.4462		42.5408	84.8485		34.68	81.8099		36.6452	81.7992		68.5508	0.10289
65.1406	78.2946		73.117	72.7308		72.0766	59.941		39.4196	82.6586		33.9286	81.6508		59.9964	76.0271		37.9746	0.05443
63.9846	78.5672		72.0188	74.6382		79.9952	59.5139		39.882	84.5143		35.0846	80.5754		61.0946	75.0439		67.1058	0.07777
58.4358	80.3432		69.5334	73.0257		73.9262	61.7575		37.7434	83.4438		34.0442	80.5367		59.3606	74.3795		70.227	0.08992
59.4184	78.445		75.4868	72.2502		69.938	63.9768		43.7546	91.0937		44.5638	84.017		64.0424	71.0025		62.2506	0.08802
86.5844	75.0434		43.2922	75.6047		67.626	58.6024		36.2984	82.2039		36.5296	82.0932		62.713	71.8558		69.36	0.08604
65.3718	80.5935		73.984	71.3452		66.5856	64.4744		41.038	84.9855		35.4892	80.7984		65.7186	71.2712		69.5912	0.06634
63.7534	80.0374		66.5856	73.6841		67.7416	64.4999		40.6912	85.8815		36.5874	81.505		63.3488	71.7853		61.557	0.06686
64.158	80.8655		63.9268	71.979		73.3482	60.54		43.5234	86.8385		35.4892	78.3805		44.8528	82.1501		66.7012	0.08882
60.112	77.6709		76.874	72.1813		65.7186	61.6358		46.2978	87.0611		36.1828	82.6016		66.5856	71.4788		43.35	0.03797
66.2388	79.8982		63.291	72.0932		71.7876	61.1454		39.4774	84.6684		42.7142	83.1012		58.8404	70.5924		71.6142	0.09458
52.7714	76.6668		71.094	73.6615		69.4756	65.0466		41.038	85.044		34.969	80.7501		60.8634	72.0433		65.8342	0.09541
65.4296	79.1685		66.2966	71.9539		73.6372	60.9865		38.6104	85.6222		36.7608	80.2448		46.5868	81.9048		71.9032	0.0731
69.071	79.4872		68.782	75.1704		65.9498	61.188		39.8242	86.3664		43.6968	82.6472		58.4936	67.1901		62.2506	0.07733
60.4588	77.5913		86.3532	71.3875		80.6888	59.4577		44.6794	86.1386		51.5576	83.995		59.9964	72.903		68.204	0.07165
67.5682	78.5962		82.5962	72.1913		77.5676	62.3778		42.5986	86.2503		35.6048	81.5642		35.7782	80.3327		41.7316	0.06539
62.424	76.9802		69.649	73.9351		64.158	61.0765		40.9802	85.3153		35.8938	82.8831		61.4992	73.8465		73.2326	0.07814
64.736	80.6354		79.3016	71.1851		77.2208	63.0789		41.4426	87.0815		35.836	82.5226		60.2854	74.146		79.3016	0.09598
65.4296	79.2686		81.0934	72.8268		58.1468	66.0771		37.2232	79.8663		34.2754	81.0566		63.1754	70.5046		68.3774	0.08892
62.1928	79.3547		73.5794	73.3547		74.5042	60.1384		41.8472	82.5009		36.703	80.757		60.1698	71.451		68.1462	0.09591
65.2562	78.1428		67.626	72.7148		80.5732	64.8407		38.0902	83.6362		37.6856	82.5201		45.662	82.6632		35.9516	0.05133
65.8342	75.4507		66.47	72.9481		78.8392	59.7169		40.2866	84.3492		35.0846	79.3128		49.3034	80.9091		66.9902	0.05768
57.3376	79.5466		78.5502	71.2203		81.3246	61.8875		33.235	84.9111		35.6048	81.3407		39.3618	77.0596		71.4986	0.0899
63.1754	77.7621		73.695	71.6327		68.6086	62.8973		43.4078	85.5499		38.2058	82.1384		62.2506	73.581		62.0772	0.07198
69.5334	78.8072		75.8336	70.6711		63.2332	62.9584		35.3736	84.4388		33.9864	81.059		58.8982	69.8825		63.9268	0.10608
60.2276	77.9113		78.03	73.9708		68.7242	64.0598		33.4662	85.1985		69.4178	85.0203		46.0088	81.169		66.1232	0.06419
55.199	76.682		76.1804	70.9376		70.9784	65.7114		34.3332	84.6438		40.2288	81.7542		62.3662	71.9485		74.273	0.07635
59.5918	77.7272		73.406	71.5277		79.3594	59.5562		36.3562	83.4523		32.8882	80.2341		46.0666	80.1094		65.314	0.06949
67.2214	76.1133		89.879	70.7479		70.7472	59.0564		33.5818	85.507		33.524	80.3009		65.892	70.7586		72.0766	0.06618
62.2506	78.3244		73.8684	72.8191		64.6204	63.5938		37.1076	83.5634		34.8534	81.2758		56.8174	83.8091		69.5334	0.08095
63.9846	77.9479		73.5794	73.1522		73.9262	62.0443		34.6222	83.1044		42.3674	82.3899		66.4122	69.3237		77.2786	0.10096
70.7472	79.2194		79.4172	71.0989		60.979	76.2031		30.634	89.2429		42.483	84.2787		46.6446	81.4434		71.8454	0.08501
59.9386	77.3749		75.0244	72.7314		70.1114	61.0798		40.9802	85.311		36.7608	81.4895		77.8566	72.4518		76.9896	0.09949
68.204	83.0335		72.1922	72.3787		72.7702	60.5505		33.9286	84.4293		37.57	81.8126		60.69	74.9703		40.2866	0.03683
54.4476	78.6173		71.1518	73.2928		37.3388	76.4906		35.6048	84.4867		34.9112	80.6732		37.3388	83.6147		73.2904	0.08731
61.9038	78.5171		69.2444	71.7943		66.4122	62.1522		43.8702	85.6151		33.235	82.2617		66.47	70.1648		72.1344	0.07114
65.892	78.7156		75.8914	72.3208		68.204	59.6119		39.4196	84.6216		42.483	81.8564		56.8174	71.177		68.9554	0.08869
61.7304	79.3294		78.4346	72.4195		64.6782	61.5473		30.8074	83.9627		34.969	80.806		66.6434	72.8019		77.2786	0.09039
62.6552	77.9906		73.4638	71.2777		72.7124	62.6432		41.5582	85.6477		34.2176	81.4121		46.529	81.0703		61.4992	0.06502
59.7652	78.2761		74.6776	71.8249		67.1636	62.6735		42.194	85.7393		56.5284	88.4983		59.6496	72.8152		62.8286	0.07977
60.5744	79.4663		69.7068	71.9397		77.2786	60.2741		33.1772	84.2686		35.7782	82.2642		71.9032	78.8209		65.0828	0.08424
63.002	76.2451		73.406	73.1419		76.874	62.0463		40.171	85.7401		39.015	80.0943		44.217	83.2273		73.406	0.07712
63.2332	79.4785		76.2382	72.0298		72.3078	61.5758		38.8994	85.8785		39.7086	82.79		44.506	83.8604		41.2692	0.07472
69.7646	80.0041		76.6428	70.7247		76.0648	62.5585		37.9746	85.1953		46.1244	82.0347		64.7938	67.7525		72.539	0.06374
58.956	76.5901		75.2556	72.0089		72.4234	62.2495		42.2518	86.3717		38.6104	80.3295		65.7186	74.0984		46.1244	0.05097
66.1232	64.847		67.337	73.1728		68.3774	64.5553		41.905	85.8289		48.841	83.1616		59.8808	70.3511		68.3774	0.08246
63.8112	77.8791		65.8342	71.8335		71.6142	61.5001		44.4482	86.1785		34.8534	82.2875		59.4762	72.8875		69.1288	0.08457
65.4296	78.9773		69.7068	73.0733		78.4924	64.3821		45.0262	84.9405		36.703	81.5184		61.6148	72.777		78.2612	0.08794
69.4178	79.5217		74.9666	72.0171		71.4986	62.2709		45.4308	86.1069		43.928	82.1211		69.4756	78.0631		74.3886	0.07589
65.025	79.7772		77.7988	71.8315		81.9604	62.6532		38.0902	84.5741		38.0324	81.5484		64.3314	73.3416		64.1002	0.07503
63.6378	77.8517		69.5912	73.8542		75.8336	56.5092		37.1654	83.7966		32.946	82.7297		29.6514	81.6386		66.2388	0.08521
60.4588	78.4827		70.5738	73.1517		78.4924	65.759		42.3674	87.2433		38.437	81.741		75.0244	70.6233		40.3444	0.03283
80.2264	70.2048		79.0704	71.1682		65.3718	63.1521		39.9976	85.5885		39.5352	82.0583		59.1872	71.258		66.9902	0.07867
61.1524	77.0643		76.1226	71.8719		70.7472	59.7378		38.148	84.634		33.6974	81.5987		41.2692	82.7413		67.337	0.09957
63.0598	78.3932		79.9952	72.8529		70.0536	60.5449		37.8012	83.1637		33.9864	81.3321		56.7596	72.8011
59.1872	78.2019		71.4986	70.9184		69.4756	61.3105		33.813	83.3742		37.859	81.8523		49.3612	83.9652
63.9268	80.4462		66.759	73.32		67.7416	60.3858		43.1766	84.9449		43.35	84.2481		65.3718	71.9835
58.667	76.5595		68.3196	74.1802		45.7198	74.3225		43.35	85.9249		34.5066	80.6818		58.0312	71.6421
73.7528	64.2556		63.9268	71.9794		75.3134	59.6339		41.1536	86.0188		46.4134	82.9472		49.13	80.4819
65.8342	80.111		71.094	73.1261		71.383	61.063		36.125	85.6858		34.102	80.673		61.846	71.0952
59.4184	78.9105		66.759	71.2972		76.2382	60.7702		43.1766	85.4479		59.7652	85.7591		62.0772	72.9959
62.0772	79.1081		67.5682	76.1142		78.5502	58.1539		37.6278	87.7349		36.6452	82.9584		61.846	71.4518
81.209	81.6776		81.6714	73.0812		65.4874	61.4065		39.4774	83.5667		33.3506	80.9293		58.667	70.9418
57.511	76.6724		73.0014	70.4191		74.7932	59.0949		40.5178	84.8885		63.6956	82.5721		56.933	70.657
72.5968	79.826		66.8168	73.2907		64.7938	64.0213		37.281	83.1265		38.3792	81.8615		46.7602	80.184
69.8224	80.1545		68.7242	71.7024		76.2382	63.9263		43.639	85.0268		50.575	84.3741		49.3612	80.1775
67.7416	72.43		64.736	72.9051		67.1058	61.2576		44.217	86.0495		34.8534	82.8525		63.4644	71.2495
59.3028	77.2872		66.2966	72.0402		70.9206	62.2327		46.9336	86.2415		40.8646	81.6713		43.4078	81.0773
54.5054	82.3306		84.677	71.7196		67.2214	83.0986		36.414	81.8356		39.8242	83.4034		63.869	77.2684
55.8926	78.8141		79.0704	71.2798		45.1418	80.1259		36.9342	85.0695		30.8074	86.4863		70.8628	73.2275
64.9094	79.1393		71.1518	73.7063		77.5676	60.79		37.4544	84.1068		34.8534	82.314		65.892	74.1018
65.603	79.6933		79.5906	73.2265		67.048	60.5607		38.437	83.8266		36.0094	81.3852		60.9212	72.6844
64.5048	77.8499		71.7298	72.7081		89.4166	60.1461		43.5234	85.4147		33.235	80.1451		74.4464	70.6321
66.5856	79.506		76.7584	71.9261		78.0878	64.5345		46.1244	85.0242		35.1424	81.0048		65.9498	70.3166
73.9262	79.3495		72.3078	70.9906		77.0474	62.9123		36.125	84.7757		33.9286	78.5218		60.69	69.9284
62.1928	77.9887		71.1518	74.5233		74.9666	59.6733		37.1076	84.6678		29.4202	86.3087		61.4992	72.2731
63.1754	77.7043		71.0362	72.1835		65.6608	63.2363		42.2518	83.333		33.6974	80.9847		67.5104	72.7028
64.5048	79.799		70.5738	72.8855		68.8398	61.4882		38.7838	85.6503		34.1598	81.1774		62.2506	72.007
69.36	80.1725		68.1462	71.2232		66.181	61.4758		43.9858	86.1347		33.0038	81.1		60.8634	69.9024
64.9094	77.4847		73.4638	73.7323		83.7522	63.4179		40.749	84.7312		49.9392	86.5959		66.759	70.768
62.5396	78.1851		77.1052	70.8728		69.649	60.0217		34.391	84.9767		45.4886	82.7424		65.3718	74.3607
65.8342	72.3089		74.562	71.8699		76.0648	62.2708		42.1362	84.969		39.4196	80.8329		58.4936	75.6657
68.6664	76.6867		69.4756	70.5355		72.3078	61.6858		37.7434	84.8951		42.8876	81.5464		62.0772	71.9558
67.626	80.7871		68.7242	72.753		71.5564	60.3192		39.4196	83.9815		31.0964	79.3715		48.6098	82.1378
60.4588	76.8966		71.4986	73.4742		74.3308	62.7763		39.7086	84.2533		40.4022	84.9815		68.3774	72.0039
64.158	78.994		66.5278	71.8853		66.0654	64.5108		37.6856	87.287		45.4308	84.8811		71.4986	70.5765
57.1642	77.2173		73.2904	71.826		78.1456	60.4728		38.3792	86.3566		46.529	83.5155		71.3252	72.9282
62.3662	77.7343		73.8106	70.9344		84.6192	60.2208		36.5874	84.4263		44.1592	82.7038		65.7764	71.4469
69.1866	79.8146		73.0014	71.8875		83.9834	60.2646		38.2636	84.5713		48.0318	82.5567		40.4022	81.7959
63.002	78.5895		67.2214	72.393		58.4358	65.0345		35.836	83.5148		33.6396	81.0353		45.084	81.0837
68.0884	78.4337		75.9492	71.2649		68.6664	61.9079		37.8012	84.4746		33.6396	81.9696		39.304	81.7379
64.5048	77.8106		78.7814	74.3465		75.2556	61.7407		36.5296	83.2079		38.437	81.9252		59.0138	73.9476
65.7764	78.9065		74.3886	71.1707		68.2618	62.1308		40.749	84.8627		32.4258	80.78		45.2574	80.2489
64.1002	77.231		63.291	69.801		75.9492	64.8336		45.4886	85.2217		38.4948	80.836		60.0542	72.4501
67.9728	77.4817		75.6024	71.0668		68.3774	61.8257		34.3332	84.5452		32.8882	80.7894		48.841	81.9191
60.5166	76.9666		66.0076	71.6857		86.0064	58.6093		40.5756	84.4254		31.9634	80.7471		62.6552	74.9483
71.1518	80.6836		77.2208	71.9113		69.7068	66.1168		37.2232	84.1889		48.4942	84.6813		48.263	76.2168
59.534	76.9934		66.5856	70.5165		73.9262	64.6565		36.5874	84.7445		38.148	82.3921		69.0132	72.5485
60.2854	78.3604		74.3308	72.5258		70.7472	64.2052		45.2574	84.4327		39.9976	81.7472		43.928	81.5851
68.2618	77.1648		78.0878	73.6336		70.9784	60.2661		37.1654	84.3343		34.969	82.8642		40.6334	82.888
62.3084	78.7702		76.5272	71.7214		71.4408	61.0149		38.6104	84.1601		36.125	80.9147		53.5228	81.7097
55.6036	77.3695		69.36	72.9831		71.9032	61.2547		42.5986	87.4537		36.4718	80.8674		64.158	73.2025
59.4762	79.4622		67.2214	73.035		65.8342	58.7432		49.3612	87.3399		37.2232	83.2763		69.8224	69.1402
68.7242	79.3367		67.337	71.3997		35.7204	77.0461		35.9516	84.5309		34.1598	82.0821		61.0946	72.0711
64.9094	80.3629		69.8224	71.8486		74.6198	65.5211		50.9796	85.0738		40.8646	82.5512		54.9678	80.9045
69.4178	79.0092		73.0592	70.8063		65.7186	59.4096		31.79	84.2251		39.1306	81.4611		57.9156	76.1812
61.3258	78.3624		78.03	71.4748		75.3134	64.7682		43.5812	87.0312		36.0094	81.9709		62.7708	70.6874
59.1294	78.5621		63.3488	71.2282		78.7236	59.574		35.258	83.4365		34.2754	80.9076		59.823	72.1199
61.3258	77.1572		72.1922	74.076		74.273	60.6663		39.9398	86.5326		34.5066	80.1646		46.4134	82.0828
56.8752	75.8967		72.1344	72.8669		58.956	56.979		36.0094	89.2426		43.0032	85.9543		68.782	72.298
59.245	80.0224		77.5098	73.1235		67.048	61.2297		40.46	84.739		38.148	82.2194		52.7136	81.953
64.447	81.5224		75.3134	72.6166		76.585	59.9702		37.57	82.5976		33.813	80.9806		62.5396	75.6798
68.4352	80.9621		81.2668	70.9194		74.3886	59.6557		43.8124	84.7096		41.5582	83.68		59.0716	70.9284
61.0946	79.3353		70.805	74.3467		66.6434	62.6059		47.5116	85.6937		41.9628	82.5033		64.9672	72.4253
64.3314	77.5784		74.9666	72.421		73.2904	62.19		35.9516	88.9673		41.5004	80.3664		65.603	75.3231
53.0026	76.6303		77.7988	71.5658		76.9896	62.9449		38.2058	83.1307		34.1598	81.0324		69.1866	71.5297
62.9442	78.4942		70.4004	72.8498		76.7006	62.2638		36.5296	84.6167		33.8708	81.2931		43.5812	81.8239
63.4644	76.9748		68.9554	72.6685		68.9554	63.6471		36.8764	84.6229		35.836	80.7094		64.9672	70.4354
64.7938	77.0054		76.7006	72.3577		69.9958	61.4385		44.506	82.3632		42.3096	81.6018		58.8982	73.6517
62.3084	77.933		71.383	72.1918		74.3308	59.7203		35.3736	84.7272		42.1362	82.2661		69.938	72.032
57.511	77.5911		73.7528	71.7577		67.7994	62.9522		41.4426	85.2873		36.414	80.9973		63.0598	72.471
66.8746	78.6452		74.0996	73.2201		63.5222	62.3498		38.6104	86.0835		37.57	90.8191		65.5452	70.3783
60.401	78.1286		68.8398	72.7675		73.7528	61.7241		36.5874	84.413		43.061	83.3753		65.4296	62.9813
65.9498	80.6964		68.8398	74.4926		37.3966	71.4986		37.4544	82.5249		34.7956	80.7944		68.9554	72.8243
63.1754	76.5695		66.0654	74.2252		73.4638	59.0353		39.4196	84.9287		36.2406	81.7641		59.9964	72.499
66.9324	78.2001		79.1282	72.457		73.9262	80.4619		40.5178	85.7938		39.882	81.6919		56.5862	76.7215
61.0368	63.2894		66.8168	74.4787		71.3252	57.6981		36.8186	85.2434		35.8938	82.3417		68.3196	70.8428
60.6322	76.9653		66.8168	73.4526		69.1866	62.2143		43.8124	86.8323		36.0672	81.5566		62.4818	72.6753
56.8752	79.0021		81.9026	73.5274		85.4862	77.3987		37.4544	88.0278		35.9516	81.7565		66.5278	71.5069
61.9616	77.7506		68.2618	74.0791		64.158	62.3504		38.726	85.4793		33.6974	81.6013		68.0884	74.2604
69.1866	79.4847		83.0586	70.8569		86.8156	61.4698		39.015	85.9308		39.3618	86.6074		67.048	73.5823
64.9672	78.7198		68.493	74.0827		75.8914	59.2039		39.0728	85.6419		39.9398	86.0192		37.7434	84.1472
65.9498	77.6436		67.2214	71.1687		73.3482	64.7836		40.749	81.0646		31.6166	77.4381		67.5682	73.0768
66.5856	79.6685		69.1288	73.2151		38.2636	76.8356		43.2344	85.826		44.4482	83.3582		43.1766	81.7948
60.7478	80.0942		67.5682	69.4506		68.3196	58.2023		44.1592	86.3572		41.2692	89.3916		56.8174	75.7348
67.1636	78.5591		68.4352	72.8811		72.0188	60.2398		35.1424	83.3009		36.414	80.2728		70.8628	70.6865
59.5918	80.4785		72.539	72.3078		58.6092	64.4863		40.0554	85.4699		34.5644	81.9066		58.4358	71.781
56.5862	79.2952		81.8448	74.6169		64.3892	61.5892		40.5178	84.8156		35.1424	83.9343		44.217	83.4587
66.9324	79.0044		72.3656	71.9707		72.7124	59.7745		35.6626	84.2262		43.1766	85.6248		45.2574	81.9125
74.273	62.5422		71.961	72.8113		76.7584	61.4611		65.314	86.2499		40.6334	81.5855		44.4482	82.3635
65.314	78.845		67.2214	75.1422		69.8802	62.4337		39.6508	85.0172		33.6974	79.8783		60.69	73.1644
66.759	77.6699		64.1002	72.1053		68.6086	60.4324		37.2232	85.2488		38.7838	83.9617		57.0486	74.7535
62.8864	77.5251		77.5098	70.3962		67.5104	64.9283		39.0728	84.11		35.4892	81.5257		42.772	82.2413
65.603	79.5293		76.1226	72.0787		62.3084	60.2434		47.2226	86.0354		34.2176	82.4672		63.002	78.7473
66.2388	77.623		68.4352	74.1621		73.2326	64.1398		40.5178	85.1544		33.2928	81.0006		62.0194	70.8079
65.025	79.7528		77.452	72.5899		70.1692	61.9122		37.7434	86.1207		33.813	81.644		60.2854	73.4424
65.1984	79.0306		77.452	73.0215		34.5644	74.6643		42.9454	86.7505		35.0268	85.2061		57.511	72.3117
63.4066	77.7071		71.3252	73.1271		69.8802	60.2789		41.2692	84.7493		33.5818	82.1388		58.6092	73.7726
59.4762	76.9754		76.296	72.5572		56.8174	64.7815		39.9976	83.6072		31.7322	80.0128		42.5986	78.3779
71.7876	83.421		69.1866	72.5273		57.1064	75.4039		31.4432	82.8129		33.524	81.2129		63.002	73.9803
75.3712	59.9471		78.8392	71.5697		72.3078	58.638		39.1306	84.8191		35.8938	84.0397		64.5626	71.6978
73.7528	71.2068		67.337	73.8329		81.9604	59.2779		47.2804	85.7272		63.869	83.3705		61.268	72.3903
61.1524	76.5341		77.163	69.7839		73.6372	63.8431		38.0902	87.0392		33.2928	81.0234		33.8708	80.9985
68.493	79.6717		78.2612	72.7388		68.204	63.0638		40.1132	85.1739		37.3388	82.1373		59.9386	71.9178
57.6844	76.6801		75.0822	73.2148		41.8472	77.4773		34.8534	84.3575		34.6222	81.0336		39.4774	79.9971
66.4122	78.8426		69.4756	72.3799		69.4178	63.5296		31.7322	81.4183		43.4078	83.5455		40.8646	82.405
59.1294	76.4428		81.6136	71.084		73.8106	60.3198		40.171	82.4983		40.8068	89.5747		57.6844	70.3817
63.6956	78.989		69.1866	73.8393		73.8684	63.8443		45.5464	86.3513		43.4078	83.1832		48.3786	81.4998
62.135	76.9611		73.5216	71.9169		43.7546	77.9924		40.46	85.4745		34.7378	80.814		53.8696	72.3196
58.4358	77.1396		68.7242	73.6243		73.406	61.1628		41.7894	84.5396		34.0442	79.231		64.8516	71.4129
62.1928	78.4215		70.0536	74.8491		44.217	79.0481		36.4718	84.9471		43.061	82.812		65.4296	74.6443
75.2556	81.359		71.9032	70.2411		61.4414	56.7759		34.8534	83.6671		42.772	81.3596		58.956	74.4661
63.9268	78.5453		72.3078	72.8362		63.4066	65.7305		42.5408	85.0103		33.813	81.3614		59.0716	74.7077
69.071	77.978		75.718	72.6518		66.1232	81.0866		48.0896	85.8973		41.616	83.1065		60.1698	73.4827
63.5222	79.8696		78.3768	71.034		62.6552	63.4313		41.616	86.2735		36.414	82.6359		64.1002	72.5933
76.3538	81.0089		67.7994	71.2086		83.4054	64.2253		36.4718	83.8874		37.7434	83.8396		43.1188	81.0307
62.4818	78.7615		73.0014	72.3327		66.47	62.3296		42.6564	84.8998		56.355	83.0589		63.1754	70.3884
61.557	76.9191		72.8858	72.0275		69.938	58.171		42.3096	85.5489		50.575	82.7678		39.0728	79.1065
71.7876	80.0156		75.6024	72.5363		70.9206	62.7973		36.5874	82.7484		35.3736	79.0665		62.424	71.9043
59.534	78.2381		82.943	72.6334		73.2904	59.8968		45.3152	88.0921		36.0094	81.2964		68.5508	72.4994
63.2332	78.732		77.1052	72.9483		78.608	59.6307		37.9746	84.0554		36.5296	81.63		64.447	72.2947
66.2388	78.7377		77.0474	74.3597		76.7584	61.6997		38.4948	85.0857		35.3736	82.393		48.1474	84.093
67.3948	80.7493		77.6832	71.6478		56.2394	80.9735		41.905	86.1913		35.4892	83.0005		68.0884	71.0415
60.2854	78.2605		71.4408	71.1935		77.741	62.0417		44.217	85.5552		40.6334	82.0683		64.736	72.4681
72.1344	80.9448		68.0884	73.3044		43.4078	78.8331		34.7378	84.8629		42.6564	81.5346		60.112	71.0943
60.9212	76.515		63.9846	72.0021		62.3084	58.2293		39.7086	84.3992		46.4134	86.1319		61.7882	73.7003
66.5278	79.7405		72.4812	71.3324		73.8106	62.7439		39.2462	85.3904		33.8708	82.9072		70.6316	70.261
53.6962	77.2433		66.0076	74.2358		80.2842	63.2508		37.6278	83.8923		34.1598	80.484		48.1474	79.2654
64.5626	80.0794		68.3774	73.1934		77.3364	62.7099		37.6278	83.6093		32.7726	80.0518		47.8006	84.2073
62.0772	79.9665		77.2786	72.2521		76.6428	61.8257		43.4078	85.5421		35.7782	80.9972		62.3662	72.7044
68.493	80.0776		79.9952	71.4853		67.6838	57.9441		42.9454	86.2409		33.9286	80.422		66.181	73.6451
71.7298	59.643		66.0076	73.5074		62.713	60.6869		37.281	85.4572		37.1654	81.6511		39.882	77.4939
63.8112	78.7908		70.7472	72.7699		71.3252	60.8372		35.258	84.2108		38.3214	82.9996		51.0374	79.2208
64.9672	79.3313		71.1518	72.3645		75.0822	57.8032		35.3736	83.475		32.8882	80.9249		63.1176	74.7209
63.0598	78.4789		75.6024	72.6587		91.8442	61.6427		32.5992	83.3794		56.9908	89.8466		64.8516	70.8791
64.9672	79.5927		77.163	71.2068		66.8168	60.4535		39.7086	85.2577		33.9286	81.4352		58.2624	72.2844
62.2506	77.9075		76.007	73.2699		74.1574	64.4529		34.3332	83.9369		36.2406	80.9904		59.9386	68.8364
57.9734	77.1902		69.649	74.112		80.8622	63.2986		42.0206	85.0972		38.3792	82.5157		59.0716	71.7606
57.1064	77.2308		75.7758	73.691		77.5676	62.1454		36.992	83.3306		49.8814	83.3847		65.314	72.9099
61.4992	78.1721		76.0648	74.2677		69.4756	62.5504		40.5178	84.908		34.102	80.8073		48.841	80.7117
67.048	79.6714		82.076	73.4514		69.0132	61.4725		37.0498	83.5911		35.0268	80.0256		47.107	84.1824
63.9268	79.1496		77.3942	72.8308		65.4296	58.306		40.4022	84.3069		36.7608	80.6598		59.7652	74.2446
65.6608	79.0338		70.0536	71.874		77.741	62.8319		36.8186	85.1408		43.639	82.1076		64.8516	73.3575
61.7882	77.8695		69.1866	74.4996		79.3594	61.8853		37.6278	83.0395		50.575	83.0745		69.8224	70.8974
59.8808	79.4235		72.1344	69.0062		75.14	60.0524		35.547	84.4325		37.0498	82.9501		59.9964	74.5282
65.5452	79.9061		65.603	73.9891		70.5738	57.8274		37.281	84.6064		36.125	81.4276		43.061	82.4048
61.9616	76.6388		82.8274	72.6998		79.7062	59.3452		40.9802	84.8889		41.5004	83.6175		63.5222	68.7893
58.4936	75.8454		63.4066	73.3499		76.9896	60.4565		38.437	85.9209		42.4252	82.8524		62.424	70.5173
63.7534	78.9293		69.5334	72.5259		64.7938	54.0338		42.0784	85.4684		33.1772	81.2036		63.8112	71.534
60.6322	79.1536		82.8274	72.1717		78.7814	65.9201		41.327	83.8646		36.8186	82.0348		69.4756	72.7955
64.3314	78.8623		75.8336	74.5272		64.1002	61.0706		60.5744	85.7493		34.102	81.8329		46.9914	82.6289
62.135	78.2879		69.4756	74.7601		72.1344	61.5376		42.7142	86.1967		45.6042	83.2438		58.0312	71.6192
65.892	78.4349		71.4986	73.8377		68.6664	65.4098		35.2002	83.9211		36.2406	81.5928		55.777	79.0835
63.2332	78.147		74.5042	71.522		74.9666	58.459		39.9398	83.3918		38.2058	82.4224		49.419	79.8538
67.2214	69.0958		64.3314	71.8197		85.8908	78.7091		36.5296	84.4163		34.9112	81.4393		64.6782	71.3608
67.1058	77.7731		66.3544	74.16		73.9262	60.4635		38.3792	83.9224		36.4718	82.3806		68.0884	69.6287
61.9616	77.6998		70.1114	72.5077		63.9846	60.3106		35.8938	84.4234		38.4948	82.277		52.6558	80.6167
63.291	79.2697		71.0362	71.3756		75.8914	62.3124		40.8068	87.2509		40.2288	83.1409		62.5396	71.6135
63.9846	77.5469		61.6726	72.4507		56.644	61.3653		35.3158	84.7666		36.8764	84.9458		31.2698	79.924
57.3376	78.8004		74.7932	72.1238		32.4258	76.1988		33.6396	82.8408		37.859	82.2253		67.2214	70.6291
66.1232	79.5304		74.0418	74.1699		61.4414	63.6735		42.7142	84.5404		39.9976	81.696		47.6272	82.8474
57.6266	77.6836		66.8746	71.8292		72.25	61.6698		37.9746	85.0249		36.5296	82.1222		35.4314	86.1891
78.9548	77.8413		73.0014	71.77		77.741	61.8593		35.6626	85.6746		38.3792	84.8387		63.291	75.5333
63.58	77.5201		77.0474	74.2187		75.7758	65.067		41.6738	85.7883		36.8764	81.7263		61.7304	70.6075
70.805	78.0994		76.585	71.7289		83.9834	60.6633		32.1946	84.8069		32.8304	81.3981		65.603	67.367
77.8566	73.0053		77.163	73.4599		39.3618	78.5347		39.4774	83.8606		33.3506	80.5974		51.3842	83.2694
57.3376	76.301		71.1518	70.1189		79.764	62.4571		34.68	84.3079		33.3506	80.2047		57.3376	73.845
68.3196	78.2658		81.6136	73.7509		65.9498	58.2113		35.2002	84.3961		36.5874	80.9378		53.754	82.7669
63.4066	78.6162		79.1282	73.8601		71.2674	63.2726		42.2518	84.1243		39.3618	82.775		48.3786	84.4435
70.4004	82.8697		63.1176	72.2515		83.6366	61.8317		32.8882	79.9631		37.0498	82.0583		61.0368	70.8265
64.9672	78.849		78.7236	72.0724		64.0424	64.3345		40.9224	85.7982		31.501	79.8286		66.3544	71.849
71.094	81.6492		72.7124	70.6487		66.8746	62.0259		42.0784	85.44		36.125	82.4369		60.8634	72.4318
60.8634	76.6707		74.562	69.9717		43.2922	70.0619		34.9112	83.5811		36.125	82.3139		61.0946	72.6861
59.1294	78.139		83.1164	71.1138		72.7702	59.4377		46.9914	85.2529		42.6564	82.0254		60.4588	73.9634
74.2152	81.0844		71.7876	73.208		40.3444	76.2884		39.882	82.8721		38.148	81.7661		59.4762	72.1157
65.4296	78.0824		74.3886	71.9527		70.9206	64.362		40.8646	86.9875		34.391	80.9232		65.3718	74.3779
60.112	80.5355		80.1108	73.696		35.7782	76.396		43.8124	83.0164		32.2524	79.7417		61.0946	74.3216
58.8404	75.6243		78.9548	71.9344		66.0654	59.0061		35.4314	84.6431		32.1946	81.305		45.373	82.1469
63.0598	78.9707		76.7584	74.0531		83.232	61.4186		44.0436	87.6279		35.0846	80.7361		50.4016	83.1624
60.8056	79.0229		68.6664	73.0246		69.1866	61.9306		46.4712	85.9869		42.8876	85.3569		67.9728	71.7051
66.3544	79.3033		76.8162	72.1963		74.5042	63.7815		38.148	83.9657		36.414	81.0916		52.8292	85.339
59.4762	75.9377		72.539	72.7318		37.2232	75.4273		35.547	82.3597		43.928	82.7541		60.7478	74.5005
72.828	71.9202		69.36	72.6248		68.3196	62.3877		35.547	84.2649		33.9864	82.4678		62.8864	73.3414
65.025	79.3235		80.9778	72.3885		67.2214	65.7202		34.391	83.1552		34.3332	81.0642		58.6092	74.4669
61.0946	77.4772		71.7298	73.2615		68.6086	60.8984		39.304	84.2599		36.2406	81.9559		48.263	83.1115
69.5912	79.791		68.4352	74.2471		79.8218	61.678		37.4544	81.2814		32.7148	81.2115		45.5464	81.9342
59.7074	77.8929		70.0536	72.1099		66.7012	60.5611		36.5874	83.095		33.4084	82.1298		65.8342	67.0015
66.1232	79.457		76.9896	73.2446		69.2444	60.0635		36.125	84.4567		32.7726	80.9216		40.4022	82.7873
67.1058	81.1247		70.1692	72.4838		65.9498	59.6333		38.437	83.0918		38.8994	86.9281		60.0542	70.2939
68.2618	81.5281		73.0014	71.3656		76.4116	60.9522		37.1654	84.9702		37.9746	82.6762		55.6614	73.2472
68.782	78.1108		63.0598	74.1064		67.1636	64.829		43.8702	86.311		34.2176	81.4904		47.396	84.8846
63.58	77.195		66.9324	72.72		72.3078	62.3907		41.1536	85.5314		47.3382	84.9515		51.0374	74.7551
61.7304	75.5181		77.2208	72.3534		73.4638	63.7669		35.4314	81.958		46.529	81.5112		51.5576	83.1356
61.4414	77.4173		65.892	71.4204		74.3308	60.5446		41.7894	84.7653		39.5352	84.4805		69.938	71.4746
65.314	80.3252		74.7932	72.784		59.0716	58.5348		35.836	82.6868		44.506	82.5583		69.7068	69.8976
69.2444	78.7349		64.9672	72.7052		75.0822	62.7594		39.5352	85.862		38.2636	81.8825		67.626	72.4599
69.1288	80.5447		75.5446	71.7249		69.8802	61.3363		40.0554	83.9141		47.396	83.5144		62.6552	74.2388
68.3774	80.8738		81.2668	71.8718		69.9958	60.7841		41.2114	84.4271		32.1368	80.6534		65.892	72.6707
61.3836	78.2205		74.851	73.2569		76.7584	59.4353		36.703	84.2481		33.0038	82.301		62.3662	72.2067
62.4818	77.5586		65.6608	75.3534		76.007	61.4568		33.5818	84.9299		34.969	80.2798		63.9846	73.8846
56.644	78.1676		73.5216	72.7498		73.5794	62.1949		37.1076	85.6596		46.1822	83.0099		68.2618	71.5052
59.4184	79.6683		70.0536	72.723		69.36	58.8155		47.2804	86.014		33.9286	81.0127		65.7764	72.1196
55.8348	78.8276		68.1462	71.4314		74.851	61.598		37.2232	84.1916		34.8534	82.6485		57.7422	73.9868
57.5688	77.9586		80.342	73.3539		62.713	61.8776		42.3096	82.9994		37.57	82.1774		55.4302	75.0094
66.2388	78.1331		73.3482	71.4888		81.6714	60.8015		43.35	85.7932		36.4718	82.7072		46.7024	82.1412
62.8286	78.4239		74.6198	73.3327		78.03	59.4704		43.4078	86.4596		60.5744	82.8161		54.043	67.1545
56.7596	78.7327		69.2444	73.2424		59.9964	59.2741		41.616	84.3704		34.5066	82.1104		64.9672	72.1046
63.6378	79.7723		70.3426	72.7884		66.1232	60.5074		36.8764	83.2599		37.1076	82.0804		62.5974	73.0593
70.1692	77.0725		78.03	72.5168		79.1282	64.0641		36.703	84.3438		44.4482	83.106		68.8976	72.8152
66.5856	80.1819		74.1574	72.7518		62.424	61.3316		37.4544	86.084		34.2176	79.7922		46.9914	81.1003
65.4296	78.4836		72.5968	71.4811		32.0212	74.8357		41.1536	85.164		42.0784	82.2875		48.2052	81.329
61.3258	78.8498		84.8504	74.4314		76.007	63.4634		39.6508	83.9053		34.5644	80.9303		36.703	77.8006
68.782	80.3279		85.6018	71.7744		80.053	62.4171		38.0324	88.0819		35.0846	81.3464		63.6956	71.0332
65.6608	80.1962		67.048	72.5141		66.4122	79.0094		34.7956	85.3956		39.2462	82.7687		37.4544	81.041
65.4874	81.1512		64.7938	71.8598		75.3134	63.1226		37.2232	84.1732		32.3102	80.7773		58.378	72.9934
64.9672	77.5533		76.9896	72.0687		70.516	61.3793		38.0902	83.3467		36.1828	82.1369		44.6216	81.4478
55.5458	77.6467		76.1804	73.2558		76.296	60.1871		39.8242	83.5209		37.281	84.5656		68.204	73.2013
72.0766	79.1454		64.5626	73.8911		71.094	61.6691		36.7608	84.5556		39.7664	84.4762		57.3376	72.1788
56.5284	79.2686		76.5272	73.6358		77.6254	60.2841		41.7316	85.201		35.7782	81.6889		66.9902	71.7044
67.7416	70.7547		78.03	71.191		69.4756	60.5041		38.0324	85.6069		35.3736	80.8393		57.3954	75.1754
66.3544	78.8033		66.5278	72.0276		75.8914	65.1246		43.928	86.8389		51.2686	84.973		71.2096	75.2578
60.8056	76.3153		66.47	73.0021		73.0592	61.248		41.1536	85.3781		38.4948	81.5223		56.8174	75.1029
61.268	76.9152		73.0014	72.5731		76.4116	72.1679		39.0728	83.412		36.8764	85.2651		81.6714	72.4556
60.8634	78.2105		77.0474	71.5236		70.8628	60.2374		38.0902	84.3292		38.6682	82.6086		54.91	70.4073
64.1002	76.6902		73.0014	73.876		82.5962	59.7768		42.7142	84.0968		41.9628	87.2765		63.6378	69.2571
69.5334	79.1703		73.8106	73.9543		74.0418	61.5146		41.038	84.2467		34.4488	82.0996		44.7372	71.4309
67.2214	79.0959		66.7012	71.811		71.094	59.2229		38.726	85.3206		37.281	83.4269		50.0548	71.6933
65.4874	81.4321		72.25	73.2011		73.0014	61.0461		33.5818	83.7421		47.8006	83.6969		62.0194	74.0545
63.4066	79.8407		81.0934	71.6541		70.6316	58.3781		46.3556	85.3649		47.396	85.9195		44.2748	82.1491
58.6092	76.9025		78.608	72.136		56.9908	64.7991		35.7782	83.6027		43.35	84.2748		65.9498	72.3161
63.6956	78.737		68.782	74.0486		69.4178	64.6152		36.2984	84.7712		40.2288	82.6732		54.5054	72.3238
53.2916	77.3108		63.002	73.6093		78.5502	63.0556		35.6626	83.8637		32.1946	80.6686		63.4066	72.3446
67.5104	79.1795		77.5676	73.0155		74.9088	60.3729		38.3214	83.2943		54.9678	83.5937		55.8926	72.6786
64.736	80.0624		85.544	71.0978		70.5738	62.744		41.2692	85.3542		42.7142	84.0135		34.9112	78.1615
69.0132	79.4267		81.1512	70.9986		76.1226	60.6208		33.6974	82.5888		42.8298	82.6949		38.7838	81.8257
64.1002	78.7077		64.9672	71.9577		78.0878	61.0495		37.3388	85.0852		33.235	80.4967		59.245	72.2946
62.8864	77.7549		73.0014	73.4377		87.278	60.4295		38.0324	83.9994		33.8708	81.3796		59.0716	73.8765
63.58	78.3514		65.6608	73.6619		75.9492	57.5402		32.368	84.218		42.0206	82.4028		61.268	74.119
65.1984	79.0687		70.6316	73.1881		76.1226	61.7879		43.928	85.759		33.4662	82.1142		52.9448	81.2029
68.5508	78.7837		70.805	73.225		79.2438	63.4262		37.281	83.7643		54.7944	85.3351		64.2158	72.9914
56.2972	77.2832		70.5738	72.6373		76.007	62.6492		37.5122	84.7232		40.46	81.9011		65.025	74.5364
69.1288	79.6686		68.1462	73.113		64.9672	61.4103		38.5526	84.2245		39.0728	82.0354		69.8224	72.5635
70.5738	78.9028		73.4638	72.9648		76.7584	57.0381		35.0846	91.1038		36.2406	82.2003		49.2456	78.8511
63.9846	77.9929		74.3308	71.1847		77.8566	56.8841		46.2978	85.7579		33.9864	80.0647		50.6328	83.0586
63.6956	77.4447		70.4582	73.6762		73.2326	61.7737		39.4196	85.6839		31.501	80.8728		58.8982	73.1704
83.9256	83.8735		79.8218	71.9746		77.8566	60.1878		41.9628	87.2502		33.6396	79.9142		56.8752	75.8641
63.291	77.859		67.7416	73.4017		72.828	62.1231		36.703	85.3433		35.0268	81.7742		43.928	84.1143
61.0368	79.3115		74.273	71.8317		36.414	77.2929		38.7838	84.7078		34.5644	81.0079		48.552	84.2877
64.8516	78.5291		77.0474	71.1805		75.6024	63.5228		36.414	86.1625		47.1648	84.0404		59.1872	71.9038
63.869	77.8399		69.4178	74.2667		75.3134	63.5459		42.5986	86.2405		36.0672	81.5706		63.9846	70.4813
67.1636	80.4938		73.2904	72.2172		69.7068	59.6783		38.8994	84.7141		37.0498	80.697		60.0542	72.1168
65.1984	80.2713		75.5446	71.811		72.828	60.5989		38.8416	84.5407		53.0026	83.7596		66.8168	72.4391
60.7478	78.1596		69.1288	70.5202		70.7472	59.4828		41.038	86.4546		39.9976	81.4889		65.4296	73.1703
54.4476	76.9588		65.1406	73.4946		82.0182	60.5262		67.5104	88.5964		37.0498	85.2517		42.0206	70.3033
58.7248	80.1577		68.204	72.2511		36.0094	76.9656		40.3444	86.856		59.8808	86.6249		69.9958	72.1644
72.0766	79.2734		78.5502	71.9901		72.3656	61.7437		40.4022	85.2444		42.4252	83.0031		61.1524	68.3421
36.703	71.5292		82.7118	72.6085		69.5334	60.6183		41.038	86.3334		40.9802	83.195		58.1468	71.8614
62.713	79.2124		66.6434	71.5211		69.649	66.3232		41.5582	85.0113		37.1654	82.0001		67.4526	69.5194
64.6782	78.9659		74.7354	70.8949		81.6714	60.6114		42.0206	85.0141		36.703	82.0141		67.915	72.8903
68.0306	78.3586		75.6602	71.707		64.9672	62.3803		38.3214	83.585		36.7608	82.5351		68.2618	73.2597
67.048	78.7437		77.2786	72.8014		75.1978	61.1668		40.9224	85.211		46.1822	81.0368		63.58	72.9266
62.3084	78.7547		68.0306	73.8029		73.984	61.2108		55.8926	81.0863		32.5414	80.1103		67.3948	73.1852
69.4756	78.5563		72.7124	71.0205		71.094	61.6338		42.6564	86.1619		39.015	82.6204		42.5986	86.283
67.4526	79.1409		75.429	72.1481		70.7472	63.5974		41.038	84.8561		35.0268	82.2406		61.0946	73.0205
59.3606	76.6545		67.048	73.4741		75.8336	60.0063		36.992	83.3148		41.5004	81.6809		61.7304	74.2289
60.2854	79.5651		79.8218	72.8583		74.0996	64.9833		39.8242	84.7317		32.079	81.1964		39.4774	84.3863
65.4874	80.1545		63.6378	73.3055		70.6316	61.1372		32.1946	83.6359		37.6856	82.6964		47.4538	81.4031
63.1754	77.7255		66.47	74.4595		59.7652	61.5501		31.7322	83.0865		35.4892	81.6797		67.3948	70.5537
74.273	81.0693		80.8044	72.7974		58.0312	62.0871		42.5986	86.3158		35.3158	81.0713		64.736	73.2494
78.4924	70.649		81.3246	72.1162		58.8982	67.3139		40.1132	85.6978		46.1822	82.5217		51.2108	83.9142
60.5744	77.1359		71.4986	73.2196		72.4234	61.9074		40.6334	86.1595		39.3618	82.478		69.2444	73.145
64.6204	78.4713		82.654	72.8888		65.9498	62.1415		37.7434	88.3494		31.9634	79.7905		59.8808	72.6453
57.6266	79.6248		69.8224	72.8987		77.8566	63.1419		41.616	84.6964		33.5818	81.5645		62.135	74.9771
64.9094	78.6201		73.695	73.6265		74.2152	58.3076		41.7894	85.061		37.5122	80.7003		69.8224	71.9124
66.759	79.7864		72.25	71.2953		63.1754	64.7616		35.4892	83.9984		42.6564	83.1485		55.777	74.1546
73.406	83.9033		77.3942	73.0691		89.301	62.2622		53.754	86.0585		34.0442	80.8999		67.1636	70.4154
62.713	79.6856		73.8684	74.2528		57.5688	62.0189		36.8764	84.5528		54.332	85.0013		61.4414	72.0544
65.4296	79.5769		67.337	71.7903		75.3712	80.7196		42.7142	84.3519		35.0846	80.996		57.222	73.4397
65.6608	78.2231		76.0648	72.1614		74.2152	60.4629		41.5582	85.4822		34.7956	80.6317		53.8696	83.118
75.1978	80.1649		75.5446	73.7384		60.7478	62.7388		40.5756	84.6058		38.0324	81.8422		66.759	72.7643
67.8572	79.5183		74.562	71.7203		67.2214	61.9695		45.6042	86.2175		34.4488	82.7889		70.1692	71.3985
64.2158	81.3658		68.782	72.5547		71.5564	62.069		38.2058	86.9665		33.6396	79.565		63.58	70.9432
61.557	77.4099		71.961	75.95		66.8168	64.4587		39.8242	84.4687		34.5066	81.6575		43.8702	79.797
60.9212	76.9581		69.1866	72.3853		72.539	59.952		28.322	87.5343		31.9634	80.1759		60.979	73.6736
76.4694	79.6345		63.8112	73.5451		79.764	60.6911		35.3736	83.6779		48.1474	84.3828		68.493	72.2248
65.314	62.1033		76.3538	73.7108		70.8628	60.0874		35.7782	83.8461		36.1828	85.3947		41.7894	83.847
61.9616	78.1261		85.1972	71.5827		77.9144	60.1559		40.6334	84.015		46.2978	82.2214		70.9784	72.8981
60.7478	80.2347		79.3594	72.1714		53.9852	64.0374		36.4718	82.8073		33.7552	81.4218		60.979	70.1415
56.1238	78.3698		73.8684	72.7743		66.3544	62.5808		45.3152	85.9708		41.0958	82.8977		37.9746	84.9832
61.557	78.5669		70.6894	72.659		72.0766	62.1835		37.9168	84.1089		41.4426	82.8727		62.8286	72.9646
67.915	59.1646		67.337	71.3468		67.7994	61.4284		38.2058	83.5692		36.5296	82.3307		31.79	85.7393
60.401	78.0577		76.0648	72.3349		75.718	64.6322		38.0902	85.566		35.836	82.7927		60.2276	72.7832
63.869	76.8418		77.2208	73.9681		80.342	63.5348		44.795	86.7352		44.795	83.6518		68.204	70.7318
73.8106	79.1232		70.227	70.923		84.8504	62.5949		39.5352	84.3837		44.217	81.4613		61.3258	87.6741
70.1114	78.4533		81.4402	73.1546		77.163	62.1878		40.9802	83.678		34.2176	81.149		69.938	77.0619
63.8112	78.6152		74.851	72.2432		48.6098	80.8113		40.5178	85.3754		35.0846	81.5819		33.1194	83.552
59.9964	75.9747		70.9784	72.4026		68.782	61.4421		34.969	84.6193		46.2978	84.717		37.4544	79.843
60.0542	78.2074		72.8858	72.6002		38.7838	77.5693		34.1598	84.4425		33.235	81.8424		66.0654	72.2115
55.8348	78.7261		72.828	71.9403		68.4352	61.6658		37.3388	83.6329		35.6048	80.0909		68.3774	72.5632
66.6434	79.2515		75.6024	72.6786		66.0076	63.3462		41.038	84.855		36.2406	82.4872		60.2854	71.4854
55.9504	79.6105		74.273	72.8692		49.419	64.9761		41.6738	84.5773		44.1014	84.1332		65.314	72.9227
66.6434	79.8329		69.5334	71.7301		67.2792	60.3348		38.8416	87.616		36.5874	81.8732		60.7478	73.1605
66.8168	80.7141		61.3836	71.3311		66.8168	63.7466		33.7552	86.374		33.6396	82.6147		64.5626	68.0938
64.736	79.4058		76.3538	72.5361		67.9728	64.5342		40.9802	82.6811		31.79	80.5577		60.2854	72.1417
64.9094	78.9265		66.2966	73.5999		76.585	58.938		34.7956	84.4908		34.8534	81.6203		43.0032	84.1961
64.2736	76.8997		73.6372	72.9472		76.296	62.4721		37.0498	84.6498		39.882	82.4904		59.3606	72.3253
63.8112	79.3363		74.851	73.5388		77.163	57.8134		42.1362	84.7109		54.3898	83.7903		55.7192	73.6226
63.4644	77.3073		71.3252	71.6791		72.0766	61.2404		39.9976	85.1188		33.1772	81.507		64.0424	70.2542
63.4644	78.6961		76.7584	71.3819		79.1282	59.2363		36.2406	87.5512		31.9634	80.5546		45.4886	82.0997
64.6782	77.5485		74.9666	70.6999		76.296	60.5344		36.992	84.1892		36.4718	82.3789		61.4414	71.7321
66.5278	78.602		76.1226	73.8354		67.048	59.8981		39.015	83.8798		45.8932	83.9547		57.1642	71.5948
60.979	77.3435		73.5216	72.2237		77.1052	61.4281		38.9572	82.5248		33.235	81.65		62.3662	75.3886
66.3544	79.2006		75.429	70.8881		63.1754	63.0129		37.7434	85.032		30.1716	79.3015		64.8516	72.7701
72.25	80.0137		71.7298	73.6857		69.5912	61.3059		31.9056	85.931		32.8304	80.5327		58.7248	73.2662
66.8746	79.7859		53.6384	79.2311		69.1866	64.6524		42.7142	85.3512		35.3736	82.5986		64.2736	74.1483
62.4818	78.8669		67.4526	72.7374		67.2792	63.1103		38.0902	83.2493		39.3618	83.5592		67.6838	85.0113
66.8746	78.8141		67.3948	72.5906		79.3594	60.2076		41.2692	85.7714		40.46	81.465		45.4886	82.106
61.846	76.9507		72.7702	72.7873		67.8572	61.7041		32.3102	83.7344		36.8186	81.7267		37.859	80.9206
61.846	72.1509		67.626	73.9102		75.6024	61.2569		43.1766	85.246		34.7378	81.8693		54.91	70.8634
64.1002	78.7197		78.608	71.5631		71.6142	64.7597		39.593	85.351		35.2002	81.0515		54.7944	71.2949
65.1406	77.5403		67.3948	74.4406		37.3966	75.2581		39.7086	86.1919		35.547	81.0607		72.4812	70.9857
57.9156	79.53		66.2388	72.7141		69.1866	62.694		41.0958	86.0268		45.1418	88.5235		43.639	82.8918
65.2562	78.7706		66.7012	73.3123		63.6378	60.7774		41.2692	85.3338		34.8534	81.7386		38.148	80.951
64.5048	78.8136		68.204	73.6187		61.6726	61.8659		37.1654	85.1474		34.7378	81.6312		81.3246	72.9668
71.2674	81.4018		69.5334	72.8349		80.1686	59.1874		41.327	83.7414		34.3332	81.2965		47.3382	83.1944
64.6782	80.4662		64.3892	70.1949		64.3892	59.5894		37.0498	86.492		35.2002	82.0918		65.7186	85.1303
61.268	79.0655		83.4632	71.7251		78.1456	59.4396		39.2462	84.8024		42.8298	82.7769		60.5744	73.7681
63.002	78.1319		75.8914	72.7415		50.6906	66.9435		41.038	86.1808		35.7782	81.1821		66.5278	70.6725
70.4004	78.723		79.475	70.9345		63.1176	75.7267		44.5638	85.4295		36.7608	83.3005		46.9336	82.6168
65.314	79.8537		66.7012	72.9267		71.4408	59.8863		40.8646	83.9428		59.3028	84.3959		53.9852	71.3456
63.9268	77.5494		83.1164	72.4093		67.7416	69.1038		43.061	85.588		34.8534	81.8821		64.6204	74.841
67.8572	77.4541		72.0766	72.0941		71.1518	58.8909		43.061	84.9073		39.8242	82.2006		40.8068	81.4412
65.1406	78.8691		77.163	73.8561		70.7472	61.8232		43.5234	85.2801		34.5066	81.9033		60.0542	71.5426
62.3662	76.7709		78.8392	71.124		66.47	65.3223		41.327	86.42		34.68	82.2783		59.3028	69.0081
67.5104	80.2222		68.9554	71.9224		87.3936	60.8835		37.9746	85.187		34.3332	82.2928		60.401	78.8752
66.9324	79.6688		72.0766	70.6404		70.4004	61.915		39.1884	84.5539		38.8994	81.2803		70.805	70.1656
64.3314	77.6267		75.7758	71.1837		39.7664	78.1586		38.437	84.5204		43.8702	83.2071		62.0772	73.5608
56.4128	74.8844		75.5446	72.3328		66.181	61.5757		38.9572	85.8629		60.2276	84.2481		49.7658	81.3567
57.6844	77.806		79.9952	72.4538		62.5396	62.9434		42.772	83.674		40.2288	82.413		45.2574	80.7542
67.3948	79.445		80.2264	71.8225		73.117	63.8463		40.6912	83.6928		37.9746	81.8911		61.557	69.9429
63.6956	80.1762		70.227	71.6059		63.1754	63.7323		39.5352	85.8215		37.7434	84.2979		67.7416	70.1287
66.9324	79.7466		77.1052	70.4106		69.1288	60.3585		41.616	86.2518		41.7316	82.5117		54.2742	83.3113
64.7938	80.0347		86.2954	71.3286		64.2736	62.7088		43.061	84.4629		39.7664	82.8498		60.2276	72.5265
68.204	80.7586		70.805	72.6673		77.1052	61.9866		40.8646	85.1624		42.2518	85.3695		38.3214	85.6426
65.2562	79.5679		65.892	71.898		75.429	59.9808		39.4774	83.9628		41.038	83.2545		72.4234	73.0779
61.9038	78.2764		70.5738	72.3909		75.4868	63.7054		44.8528	84.8442		40.5178	83.1613		65.3718	71.686
65.1984	80.3326		73.117	70.54		66.3544	64.0548		38.3792	83.851		54.621	84.0966		38.6104	80.1779
45.8354	75.4207		75.3712	73.649		67.7416	63.6233		38.6682	83.4573		36.9342	82.5745		68.3196	74.6844
61.7304	78.3179		64.9672	71.2706		47.4538	80.375		46.6446	87.3172		36.7608	82.4321		60.9212	70.9904
57.3376	76.5646		83.232	71.7137		73.8684	63.6401		34.969	82.8132		32.946	93.9098		51.4998	83.2399
72.1344	81.2119		72.1344	74.4736		74.6776	63.2275		39.1884	86.4436		35.258	89.5921		60.5166	72.5535
62.424	75.811		73.5216	71.8865		79.3594	60.6484		42.6564	84.5631		32.5414	81.8329		60.8056	72.3215
65.1406	78.258		73.1748	72.61		67.3948	63.4265		37.281	84.2353		33.0038	80.4405		73.2904	75.6205
62.0194	80.1493		71.961	72.4815		62.135	63.551		37.5122	83.889		40.6912	83.8834		66.5856	72.9742
58.8404	76.3036		76.7584	73.3141		75.3712	64.3725		44.6794	86.3551		40.8646	82.2581		59.3028	74.7136
62.7708	78.2329		73.5216	72.6626		79.475	58.6646		45.2574	84.9253		43.4656	83.1744		70.6316	68.9999
68.6664	79.8142		76.9318	73.4776		72.6546	61.6492		45.662	87.7863		42.6564	84.0735		66.47	75.76
69.4178	82.0876		73.0592	72.8639		67.4526	60.3448		35.1424	83.1049		34.391	81.2807		61.557	73.5091
63.9846	75.4496		70.9784	72.5794		72.7702	59.4161		37.7434	85.4387		38.8416	82.2263		63.5222	70.5672
61.7304	76.8707		74.2152	70.9617		57.4532	65.746		36.8764	80.9403		40.749	81.8286		72.539	71.1291
67.7994	78.6961		72.25	72.7988		67.1058	63.8045		40.6334	86.091		34.0442	81.6416		71.1518	69.5134
60.4588	75.8784		79.9374	71.187		74.7354	61.3024		48.841	86.4732		39.015	86.2057		64.0424	75.3607
76.5272	80.7597		65.6608	73.2236		64.5626	59.9673		34.391	84.0257		34.6222	82.2335		61.1524	71.6404
61.846	77.6884		66.9902	72.3384		72.6546	60.4823		40.6912	84.8909		35.7782	82.2168		45.084	73.6296
63.869	76.2116		76.7584	71.9552		77.1052	61.0142		41.905	84.7771		52.1356	84.1557		56.066	76.3707
62.3662	77.4403		78.319	71.2555		70.9784	64.0777		39.1884	84.7691		46.24	83.5058		48.4942	83.7829
63.8112	77.9546		70.6316	73.3222		70.6894	63.0733		37.6856	84.5853		31.6166	80.7755		65.7186	72.5351
60.0542	77.3582		71.6142	73.7322		75.8336	60.8164		39.593	86.1088		34.102	81.94		55.7192	72.7928
60.7478	79.0588		67.337	73.3317		67.337	62.5888		37.8012	83.1906		38.6682	83.2018		67.2214	70.9208
66.1232	77.9742		78.319	71.8911		72.8858	63.4092		36.125	83.8054		32.3102	79.8258		70.3426	70.7342
63.2332	78.6812		67.9728	71.5463		72.7702	58.2134		37.2232	86.3241		38.2058	82.0241		49.2456	82.1588
63.9846	78.73		67.9728	74.2377		68.1462	59.6442		32.5414	83.1298		52.4246	84.5557		57.9156	72.2746
65.7764	74.4698		76.9318	71.2551		72.1344	60.8876		36.4718	84.1212		36.5874	81.9417		42.2518	78.7863
61.557	77.8255		64.0424	72.443		68.3196	60.6602		42.3674	84.3688		33.2928	81.2124		54.9678	68.6477
64.9672	79.3821		79.8796	71.4592		65.603	62.3117		39.304	84.6703		36.8764	81.7453		74.9088	78.0683
63.6956	77.0561		70.9206	72.4011		77.163	61.9879		40.9224	84.7652		34.3332	81.9532		66.2966	71.562
63.4644	80.922		87.9716	70.4155		80.8622	59.2732		36.7608	85.4046		38.437	82.9062		65.025	72.7745
64.6204	78.6791		74.1574	72.7253		62.0772	62.4477		40.6334	86.0926		39.7086	82.9685		62.8864	74.4651
59.534	79.1734		70.9206	70.4373		77.8566	62.5745		40.1132	84.4308		40.6334	81.8005		66.759	72.0892
65.1406	79.2672		68.3774	72.4925		89.1854	62.8354		34.7378	84.7407		32.5414	81.5044		51.2108	82.8536
63.4066	78.556		71.094	72.9352		68.1462	60.4794		38.6682	86.0675		33.5818	82.3654		39.7664	81.9588
59.4762	76.8865		71.672	72.2976		71.1518	56.8792		40.1132	90.509		34.102	81.9575		46.4712	77.5565
56.8174	79.0722		68.6086	71.365		63.58	63.3066		37.7434	86.0099		34.391	81.0024		46.818	84.4677
67.7994	78.2887		68.204	73.7869		77.163	62.4862		48.9566	86.4179		42.8298	83.3002		61.2102	75.9972
60.5744	78.2923		73.8684	71.3552		69.9958	57.1522		39.015	84.4527		32.3102	81.2797		59.534	73.6087
60.2276	79.8644		70.2848	73.8191		74.0418	61.7078		38.7838	82.7329		40.5756	81.8329		62.0194	70.0684
62.135	81.1579		68.782	72.6839		72.25	61.687		35.3158	84.3892		34.2754	81.6666		47.685	81.1803
70.6894	80.0021		73.5794	72.4197		68.3196	63.7903		44.0436	85.3624		37.3966	83.3745		58.5514	73.5162
55.3146	79.0327		64.9094	74.1769		70.0536	60.2642		34.68	87.9021		42.3096	83.7328		61.0368	74.4425
63.7534	78.7399		73.5216	73.7328		69.1288	61.631		34.3332	81.6375		36.992	81.3718		50.0548	83.4474
63.7534	79.7706		69.938	73.3697		65.025	62.879		40.3444	86.2593		32.946	81.9895		56.933	71.4245
62.424	78.4782		70.1114	73.7563		69.7646	65.5475		36.7608	84.2769		31.9634	79.587		75.9492	72.4375
64.158	78.3922		85.8908	71.8524		81.0934	63.3312		39.7086	85.0572		34.391	82.9735		46.529	83.932
59.7652	77.7817		83.7522	70.5887		69.7068	59.3657		35.0268	84.0372		32.4836	81.1308		46.3556	84.1667
56.2394	78.3456		38.5526	71.1938		37.8012	76.4924		38.8994	84.065		31.9056	83.11		58.1468	73.0708
65.314	78.8498		86.8156	72.7443		69.649	61.7935		43.0032	85.2121		40.46	82.5858		68.782	69.99
62.7708	79.9951		71.8454	72.4579		63.8112	59.14		37.3966	84.0519		38.6104	81.8643		65.4874	70.6906
59.245	78.7513		75.5446	70.9078		70.5738	61.6999		57.7422	93.032		38.3792	81.441		61.4414	71.3034
62.4818	78.169		82.5962	72.8522		71.5564	62.3367		39.7086	83.9344		41.6738	82.1156		44.6794	81.3452
57.7422	77.847		72.6546	71.8572		67.626	62.7888		38.2058	82.7092		31.8478	81.3041		47.6272	83.791
65.2562	77.2335		70.4004	73.0172		78.03	56.3838		35.7204	84.573		36.6452	82.697		48.6098	76.5319
63.6378	77.3905		64.736	74.0113		75.6602	60.6031		38.7838	84.2332		35.547	81.943		79.186	85.57
63.1754	78.0327		71.1518	72.1281		65.5452	58.972		40.5178	85.0849		37.859	82.8757		49.419	83.5926
63.1176	77.6067		77.3364	71.59		38.726	74.5203		37.6278	84.7432		40.6912	82.6887		46.529	82.6844
65.892	79.5938		78.6658	73.0884		59.534	63.4881		39.5352	84.0564		35.7782	81.9655		38.148	85.0948
63.6378	77.3905		68.5508	73.6905		42.5408	77.1286		48.2052	86.1377		39.593	86.2233		61.3258	70.9178
63.1754	78.0327		68.0884	73.6002		77.9144	63.6165		33.4662	83.244		39.9976	81.943		59.3028	69.8702
63.1176	77.6067		72.9436	71.7416		64.0424	57.4415		46.6446	86.8074		41.7894	83.0862		62.4818	72.8378
65.892	79.5938		70.7472	72.3123		78.8392	58.9702		42.3674	84.4184		41.0958	80.564		57.8	71.5371
69.4178	79.6027		78.8392	72.4781		70.0536	61.688		39.9398	83.9039		33.1772	81.2017		64.3314	73.4156
59.0716	76.1055		71.672	71.4192		75.0244	60.1765		40.9224	87.408		34.102	81.5502		60.112	73.1248
59.1872	76.8667		69.4756	72.7109		82.2494	60.5137		40.6334	86.7589		37.3388	82.5194		45.4308	83.6917
69.071	81.3821		64.447	74.5633		40.1132	77.9714		40.171	86.9871		33.6974	82.5068		69.1288	74.0273
61.6148	77.5058		71.672	72.2434		44.5638	79.684		35.9516	83.5391		51.153	84.3189		41.7894	79.745
62.9442	76.336		65.025	72.8744		67.5682	59.3868		39.0728	84.2252		39.5352	85.2165		60.69	73.8977
65.4874	78.5979		75.4868	71.1759		69.1288	63.0154		45.0262	90.0667		43.0032	82.9806		59.4762	70.6682
67.2214	79.105		60.3432	73.8855		66.8168	61.9399		38.3214	85.0327		37.6278	82.1863		48.4364	80.9068
65.6608	77.4925		66.5856	75.7503		35.7204	76.6032		42.6564	84.1796		49.1878	84.0308		52.7714	82.961
64.3314	78.0487		67.7994	71.8512		77.2786	63.2117		41.3848	85.6411		38.6682	82.0597		65.9498	72.2987
60.5166	76.6068		75.2556	71.4087		76.5272	61.4691		90.6882	87.5888		35.547	81.4314		65.025	67.5392
65.6608	76.9507		86.122	69.8544		68.6086	60.2374		35.7782	84.2472		36.5296	82.0238		57.4532	71.9488
42.1362	78.4172		81.2668	72.8575		72.25	61.199		38.8416	85.3549		33.4662	81.4604		77.8566	86.8329
65.025	78.6236		67.1636	72.3098		70.5738	61.2001		36.0094	86.4248		38.4948	82.44		65.3718	73.4024
42.5408	71.596		91.902	72.8315		76.6428	61.5863		35.6048	84.7803		31.501	80.9634		64.1002	68.2402
65.8342	78.6883		66.9902	74.5657		72.8858	58.8117		39.593	85.5214		35.6048	81.9223		43.5234	81.2352
67.2792	77.0804		75.5446	72.2835		75.6602	63.0263		39.015	85.117		33.813	80.4983		59.4184	71.3057
61.6726	77.9154		67.8572	70.447		67.2792	62.1457		34.2754	85.569		42.7142	83.3962		70.805	73.001
58.4936	80.2027		74.851	73.0076		73.984	63.1514		39.7086	85.7978		37.7434	81.6894		59.4184	80.2234
63.7534	78.165		63.6956	73.739		74.1574	61.67		36.5296	86.1021		30.6918	82.2322		64.2158	75.8995
69.3022	79.5698		73.984	69.2779		64.6204	60.9151		36.2984	84.5017		35.0268	81.5766		39.2462	81.4486
60.9212	79.9429		66.181	72.9503		66.0654	65.0978		38.2636	84.3758		33.235	81.5812		64.6204	71.7892
59.4184	78.364		67.2792	71.2826		79.5906	57.8518		32.368	83.2035		33.3506	81.6207		48.4364	81.5469
66.181	79.5008		69.36	72.9461		68.3774	64.3763		38.9572	84.0964		40.8646	81.7704		77.163	78.0886
64.9672	83.6279		71.4986	74.1492		75.0244	60.3888		34.1598	86.7567		37.9746	83.3757		50.286	80.8202
63.4644	78.1854		72.0188	72.8224		67.3948	61.6059		37.9168	85.9814		40.5178	82.3417		60.8634	71.441
64.6204	79.9173		64.736	73.5687		37.2232	75.9994		39.7664	85.8944		35.0268	82.853		69.5912	74.8804
61.6726	78.4236		72.1344	72.5741		69.8802	64.293		38.6104	83.7004		40.749	83.1821		65.0828	70.3432
71.383	80.474		74.7932	71.8849		67.3948	61.4563		32.8304	82.9144		33.524	81.3374		66.2966	71.8942
62.7708	78.848		77.0474	72.7361		76.296	60.6825		39.3618	86.2382		36.8186	82.4407		57.8	72.2376
62.1928	76.9856		71.961	72.8596		35.258	75.314		40.171	84.4896		39.5352	82.8704		63.2332	72.0961
69.649	81.4944		82.8274	70.6901		85.3128	62.947		40.8646	84.2657		34.7378	80.7595		72.539	79.0806
67.9728	79.4921		71.0362	73.5965		71.2674	70.5841		41.038	86.0795		42.5408	81.9978		63.6378	72.0519
67.7994	78.2238		68.2618	71.4839		70.4582	61.3267		41.0958	84.7271		35.6048	82.7582		60.69	73.6143
66.4122	78.2331		78.3768	70.7623		69.7646	66.1535		39.015	85.7397		37.6278	81.8179		51.3842	81.2572
67.1058	78.9229		73.0014	72.9568		72.5968	60.0281		38.7838	85.0318		48.263	88.044		44.795	82.8385
44.7372	77.2788		61.0946	75.3193		60.2854	58.936		39.2462	85.7638		46.24	82.3521		48.0896	81.4635
58.7826	76.0237		80.9778	71.8985		83.521	60.7532		33.4084	81.45		37.2232	82.6025		44.6216	80.5897
63.1176	76.9674		66.7012	70.1097		76.3538	64.7005		38.726	85.0708		33.6396	81.7448		67.5682	71.7044
61.9616	76.682		73.6372	74.3173		72.25	63.3915		40.5756	85.2706		32.946	81.2438		63.3488	74.0011
54.3898	80.1448		64.6204	72.6515		71.4408	63.4819		35.8938	81.6775		39.304	82.0348		42.2518	80.3988
58.0312	78.0081		76.7584	73.5669		75.6024	57.5472		34.102	85.0765		33.0616	81.6774		50.1704	83.025
65.5452	79.5742		75.6024	71.2211		66.3544	62.0024		37.9746	84.3592		34.7378	83.3028		63.9268	71.6879
60.69	78.9551		66.5278	72.1121		77.3364	63.9633		37.859	83.7622		39.7086	80.8216		61.557	72.6123
60.979	78.4605		81.498	72.9631		69.649	64.0643		41.2692	84.1148		45.1996	85.2685		72.4234	72.9378
68.4352	80.5685		75.718	73.6512		74.7354	66.9588		37.859	84.6519		41.7894	82.1989		59.245	73.0664
61.1524	78.9468		71.383	72.2519		71.4408	60.7154		38.4948	85.3504		33.4084	80.691		61.9038	74.7398
61.6148	78.5602		80.342	72.7064		71.672	63.3479		36.5874	85.8099		36.8186	82.3951		67.048	73.6146
67.4526	79.9901		71.0362	72.6977		72.7124	59.3705		45.7198	85.8038		44.6794	83.8165		37.8012	83.6747
62.4818	77.831		90.3414	71.3387		76.6428	62.5898		46.4712	86.8628		38.437	81.7067		69.0132	72.5716
62.6552	79.8223		65.6608	72.932		61.7304	77.7889		40.5756	83.777		35.258	81.5025		60.5744	70.9295
58.7248	76.2656		82.8274	68.469		70.3426	63.5694		37.57	84.7669		34.8534	80.6916		55.199	82.9045
69.1866	79.0465		72.4812	71.1067		78.608	62.3945		46.9914	85.3374		34.5644	81.217		68.8976	74.9092
58.667	77.835		64.3314	73.9602		71.4986	58.8879		41.3848	84.4228		33.4662	80.9311		61.6726	73.2134
63.7534	77.7088		67.1058	72.4432		71.7876	61.9675		40.46	83.3472		34.8534	81.8136		60.4588	73.4499
57.4532	77.3055		72.539	72.6103		68.7242	60.1727		43.928	85.7614		35.8938	82.6997		47.5116	79.6002
67.8572	77.9327		73.0592	72.5161		81.3824	60.6318		37.9746	85.3101		37.6856	81.0794		66.6434	71.4948
68.3774	78.8751		82.4228	72.5302		56.1238	67.448		42.3096	84.3951		35.4892	81.4613		66.7012	70.3363
61.0368	78.7721		71.6142	73.5281		83.8678	61.8081		34.7956	82.4531		46.4712	81.3429		64.0424	72.0309
62.2506	78.6072		89.7634	71.2305		66.5278	62.6513		41.8472	84.7066		35.836	81.6329		56.1816	71.4256
63.9846	80.4121		71.094	72.9573		71.094	60.4813		37.4544	83.2556		40.2866	83.4668		69.1866	76.5799
72.25	79.5821		65.603	71.2114		72.4812	60.145		40.1132	87.2904		33.3506	80.923		46.5868	80.6461
55.6036	76.814		74.0996	71.0491		73.6372	58.3068		33.6396	84.413		36.2984	81.1795		48.3208	82.3572
65.892	79.5846		65.4296	72.7886		68.782	60.074		39.1306	84.6955		39.9976	82.3489		56.9908	72.9928
65.4874	77.9611		84.5614	73.061		69.1288	61.7867		32.7148	83.3054		57.6266	83.5094		58.6092	77.9233
63.3488	79.9155		64.2158	72.0225		58.956	60.7935		38.3214	85.195		41.616	83.2348		46.7024	82.2595
58.2624	76.8217		77.0474	72.3516		70.7472	58.5851		48.9566	90.1926		41.1536	81.8263		55.3146	73.3526
62.3662	78.7702		71.0362	74.0361		45.3152	78.4483		41.327	85.6154		44.0436	82.6135		55.3146	76.0131
56.2972	76.1915		74.6198	75.55		73.406	52.7649		40.3444	86.1069		33.7552	80.1202		60.7478	75.622
65.9498	79.4873		74.562	71.6261		59.3606	59.3893		43.639	85.557		36.414	82.1608		69.4178	71.0871
58.2046	78.238		87.567	72.7784		41.038	77.4087		28.7266	82.9069		37.1076	89.6243		49.9392	83.1557
53.9852	76.4767		67.7416	73.0476		76.1226	61.2487		38.148	84.199		41.1536	82.1549		57.8	72.0885
58.089	74.3062		77.8566	72.0054		38.8416	78.5187		39.9976	85.1473		40.2288	83.8411		34.9112	77.6785
61.7304	78.7942		76.2382	70.7402		62.3662	57.0336		39.7086	85.4723		34.0442	82.6186		51.9622	84.458
60.9212	77.9704		77.0474	70.7673		84.5036	79.2851		38.0324	82.7071		36.4718	81.3442		60.2276	71.2396
61.9616	75.7065		83.521	70.0076		71.8454	59.2461		42.194	86.6972		46.9914	82.769		52.7714	83.5366
64.2158	78.1735		64.2158	72.2285		59.9386	62.7757		32.4258	81.409		36.125	81.7122		66.8746	74.5107
63.869	79.2041		78.4346	71.5378		67.1636	59.6134		44.506	85.4456		78.0878	86.0335		73.7528	71.0639
69.5912	78.5196		71.6142	72.0808		77.1052	58.5241		38.6104	82.5079		31.79	80.059		62.4818	72.8585
65.0828	77.7376		70.805	72.8982		65.1984	63.0513		37.859	84.4368		34.102	83.9308		57.7422	72.9475
70.0536	78.4283		72.1344	71.5602		68.1462	61.8351		48.9566	85.8052		33.9864	80.8266		65.7764	71.8573
63.7534	78.3476		63.9268	74.49		42.9454	79.446		41.5004	83.833		40.1132	81.7434		65.1406	70.2141
56.355	77.825		67.8572	72.4586		74.6776	71.8942		38.3214	84.1889		40.0554	82.079		60.2854	73.5198
72.828	61.1673		71.6142	72.2829		79.0704	61.6416		31.501	84.6415		50.575	83.7324		59.7652	71.4956
66.0654	80.8562		76.8162	71.6668		75.3712	60.545		42.8298	85.7294		35.3736	81.6202		49.7658	81.7671
63.3488	78.1932		73.6372	70.6895		65.9498	63.9798		38.6104	84.9334		53.3494	84.9329		59.6496	69.97
73.3482	78.516		70.0536	72.9119		63.002	66.5424		35.258	84.1604		35.4892	82.7396		58.7826	71.5218
60.3432	78.6675		68.5508	72.7537		39.304	76.0942		39.8242	85.5193		32.8304	81.5021		64.9094	73.6443
63.7534	80.2256		75.4868	74.0019		64.5048	63.6452		44.8528	86.1296		35.7782	82.0772		75.3712	71.4143
62.8864	77.5629		70.3426	73.6728		69.1866	62.8934		39.4196	83.1096		34.68	81.5828		67.626	73.4832
71.5564	79.1943		80.8044	73.2986		72.1344	62.2539		42.4252	84.0443		35.2002	82.4054		50.286	81.645
52.7714	78.9088		68.0306	75.1094		63.8112	62.9447		45.8932	84.9148		36.8186	83.0607		61.4414	73.203
56.5284	76.5113		78.5502	71.5737		73.5216	64.5228		41.8472	83.6265		32.5414	79.9253		70.8628	73.4286
67.8572	79.7609		74.0418	73.0299		69.7068	60.9787		39.2462	84.6182		38.6682	84.1509		47.685	80.6744
62.135	78.7709		63.3488	72.7287		77.1052	61.2359		39.0728	85.4654		34.9112	82.5856		35.9516	79.0533
62.7708	78.1188		68.8398	72.5489		40.6334	77.5562		42.7142	86.0671		35.547	81.9086		66.1232	70.7612
66.8746	77.222		85.1394	71.5409		76.7584	61.2816		38.437	83.6712		32.946	80.6092		46.1244	86.2871
64.3892	77.5852		70.227	72.9472		65.8342	64.9552		37.0498	84.2461		32.657	81.888		45.3152	83.65
60.7478	76.7672		84.2724	72.3465		74.4464	57.4352		32.4258	84.5511		36.2984	81.2744		63.6378	73.1769
59.9386	78.3404		68.2618	72.9801		85.7174	59.7291		39.6508	85.5713		38.726	81.9334		51.2686	83.091
60.5744	77.3095		69.4756	73.0206		79.5328	61.2882		36.703	85.1363		41.038	82.8707		50.1704	81.4741
58.2624	78.8223		67.4526	73.58		71.8454	57.3865		35.6048	85.8771		34.2754	82.153		57.511	71.7904
71.6142	79.6774		72.0766	73.2838		40.5178	75.5388		36.2984	84.6336		35.4314	81.7818		66.2966	72.0653
65.314	77.0678		75.8914	73.4833		37.6856	76.3705		35.1424	84.3765		40.749	83.1382		47.1648	83.8203
64.8516	77.9546		79.1282	70.841		67.5682	61.4641		38.2058	83.5832		38.3214	81.2501		58.378	71.1375
68.5508	78.6522		71.2096	71.9394		59.1294	80.8889		41.5582	85.2812		39.015	85.9978		52.4246	81.999
63.9268	76.4104		74.9088	72.0519		75.7758	60.6945		42.194	82.7135		33.6974	80.7063		64.5626	69.8373
62.8864	76.5609		67.9728	72.8536		70.9784	64.5542		41.616	84.4941		30.8652	79.6553		33.524	81.5118
67.2214	78.6318		69.8224	73.11		67.7416	61.0946		37.5122	84.8106		34.68	81.5284		61.2102	78.0719
64.2158	80.3298		73.2904	73.4008		78.1456	61.1496		39.015	86.6183		34.8534	81.4459		67.9728	67.5336
64.736	80.2606		81.4402	71.6993		77.452	59.3283		35.836	85.1907		30.9808	79.9232		63.9846	74.5242
56.7596	76.6654		66.8168	70.723		63.8112	61.626		40.4022	88.4816		44.9106	82.7839		68.2618	68.8531
62.3662	76.9571		80.8044	71.1175		69.7068	62.2035		29.1312	84.9413		33.7552	81.3595		38.8994	83.3123
64.3892	78.9905		70.9784	72.2864		71.0362	59.9111		42.8876	85.0559		36.414	80.9558		45.951	78.293
60.8056	79.0019		70.3426	71.7547		67.626	61.6981		39.8242	86.6211		38.437	82.9518		62.0194	71.784
58.2624	75.3245		75.6602	71.9047		63.1176	61.8625		40.171	84.5465		35.4892	81.9733		65.0828	69.5008
60.3432	77.7213		75.0822	72.8633		71.672	63.2335		40.8068	86.1778		36.5296	82.6881		66.9324	72.1952
61.9616	79.4092		64.8516	73.4383		68.9554	62.4584		48.263	86.5921		44.9684	83.5748		64.736	70.7051
54.043	74.2888		70.227	71.5496		69.0132	65.2869		39.5352	83.9689		42.2518	83.9214		46.5868	80.4581
58.8404	76.118		67.6838	72.0548		64.2736	57.8993		47.4538	83.2831		62.3662	85.8937		60.401	72.5731
66.5856	78.7424		68.6086	73.7469		64.6782	62.8679		33.813	84.8732		40.3444	81.7233		44.1592	80.1728
65.3718	78.3195		66.2388	73.4854		73.4638	61.1037		39.6508	86.8742		50.7484	83.7736		63.869	70.5399
61.0946	78.1055		68.8976	73.466		83.6944	60.3802		38.8416	84.059		44.9106	84.3369		49.0722	84.7415
62.8864	80.3015		72.828	72.4033		68.6664	59.8706		47.0492	87.0735		35.9516	81.9368		60.112	74.1379
63.0598	77.8874		66.2966	71.0883		67.2792	59.1285		35.6048	85.6678		39.4774	82.5356		73.5216	71.3366
56.9908	78.9264		87.6826	72.693		75.2556	65.414		39.304	85.065		35.3736	82.1341		50.5172	83.4203
58.667	77.2064		79.6484	71.1089		70.4004	60.6032		35.7782	79.088		42.5408	83.9833		73.1748	71.8072
62.4818	79.3979		64.9672	72.4566		88.6074	63.4922		34.6222	83.9436		33.813	82.2762		61.0946	73.2737
65.1984	78.9838		78.608	74.7888		60.69	79.3372		44.4482	84.7843		33.4662	82.2422		46.7602	81.7993
61.3836	77.6252		71.383	73.2171		78.8392	67.6971		36.703	84.604		36.1828	85.161		58.7248	73.1268
57.3954	75.4549		69.7646	72.5626		67.2214	63.1		33.9286	90.8993		34.5644	81.9282		59.1294	69.6052
78.1456	80.5191		75.0822	70.5119		79.4172	59.8723		40.0554	81.6123		33.1194	81.2496		67.626	72.2141
60.2276	77.648		66.3544	73.8364		63.4066	62.7894		33.1772	84.5818		34.7378	80.1781		56.4706	71.8322
58.0312	79.5002		70.5738	71.8794		63.6378	63.5451		41.5004	87.4427		35.4892	80.601		65.3718	71.3397
69.8224	78.0409		65.5452	72.954		81.787	58.1831		39.9398	85.4008		33.1772	81.6096		65.5452	70.8473
61.6148	77.382		83.8678	70.6365		82.076	60.509		36.8186	85.1822		31.6166	81.3914		65.0828	71.8499
64.9094	69.9915		75.5446	72.6198		62.6552	63.4413		36.4718	86.4862		37.0498	82.802		60.3432	69.7186
64.158	76.2977		69.2444	72.2443		64.2158	59.8524		40.171	84.0514		41.8472	83.6886		66.3544	69.7167
59.1872	76.1784		65.5452	74.8063		65.1984	59.4414		37.7434	85.6566		48.263	82.9999		72.7702	74.4613
70.227	79.142		74.4464	70.261		77.5098	62.8038		39.1306	86.602		37.1654	81.5849		62.6552	74.3868
63.58	77.9028		82.365	72.5939		73.8106	59.5035		49.5346	93.01		45.662	85.1591		58.6092	72.6413
65.025	76.8434		72.6546	72.2369		61.7304	57.5119		36.3562	86.5663		31.6744	81.5757		48.2052	82.6664
62.9442	78.3131		67.6838	73.3617		65.7764	62.0194		36.4718	83.3173		32.8304	79.6337		57.1642	72.2208
63.7534	79.6592		71.7876	70.2331		70.0536	62.3941		34.969	85.4052		40.171	83.3001		63.6956	73.495
63.3488	77.9755		71.1518	72.8997		75.6602	61.2852		40.5178	82.8045		37.0498	86.4817		71.2096	75.9513
105.485	75.821		86.3532	69.7812		75.0244	62.3054		40.3444	85.7782		43.5234	85.3057		74.7932	71.2213
62.135	78.1255		71.7298	73.1877		62.8286	59.3116		43.9858	85.2454		52.1356	92.9915		58.6092	72.283
64.7938	79.1647		68.8398	73.4387		53.8696	75.2262		42.7142	85.7459		42.8876	83.1859		51.3264	79.8577
58.1468	77.6248		68.3774	72.8439		34.102	76.6716		42.5986	87.0487		33.6974	81.8267		46.24	78.5778
62.6552	78.0395		83.81	72.3331		66.181	59.0763		40.9224	83.7052		35.547	81.6833		45.7776	83.3527
52.598	76.6885		68.782	73.7617		76.4116	61.2533		41.4426	86.0567		41.2692	82.754		59.534	71.8108
56.0082	77.565		80.9778	72.8568		69.4756	61.3197		39.882	85.6988		46.529	82.0048		65.2562	73.2813
60.1698	78.2059		70.8628	71.8549		66.2966	60.7229		42.3674	85.4487		42.4252	83.2763		46.9914	80.6579
78.03	73.4555		77.3364	70.9957		75.0244	63.4729		42.8876	85.958		46.2978	90.9361		63.8112	70.7528
62.5396	80.8464		65.6608	73.7978		81.2668	59.2451		39.593	87.0155		70.805	85.1292		61.268	77.6793
74.851	81.8987		71.1518	69.7401		65.6608	59.8766		39.4196	85.0074		33.9286	82.4956		61.9038	73.2205
65.5452	80.6764		75.3712	73.092		74.273	62.3469		36.4718	84.8341		46.6446	84.7834		60.9212	74.1624
64.6204	79.1736		77.9722	71.5913		70.2848	61.4933		39.9398	89.2993		34.9112	82.711		59.0138	71.8449
62.0194	76.6453		68.6664	74.0224		64.6782	59.9269		39.6508	83.7345		40.2288	84.082		61.6148	71.6945
59.1294	78.9114		75.14	74.6011		76.874	61.9152		37.6856	83.3079		41.327	82.7992		62.3662	72.7794
76.7584	59.0771		67.337	71.4956		67.3948	61.5302		41.7894	85.033		42.3674	84.4442		58.6092	70.2713
64.3892	80.1721		78.03	71.6751		70.9206	61.1227		43.1766	84.692		34.2176	82.5856		44.5638	82.8396
71.2674	80.6674		72.6546	73.3543		41.2692	75.9822		54.1008	92.8766		32.4836	81.9739		66.759	76.5793
61.846	76.5878		71.2096	70.9791		73.0592	61.157		45.373	86.9815		38.3214	84.4334		68.6664	73.4319
69.071	78.7894		73.9262	72.9925		69.8802	59.3167		40.2288	85.6167		36.703	82.4169		58.2624	69.0605
61.4414	78.6722		74.1574	71.4526		72.4234	64.7512		43.061	83.7456		43.639	84.0587		59.6496	75.4793
60.8634	78.4349		70.805	72.7518		74.1574	62.3015		36.9342	82.7656		33.3506	81.6364		67.9728	76.2598
67.2214	78.7456		66.3544	73.5707		73.3482	60.4373		38.148	86.0668		35.258	81.475		62.8864	75.2387
65.3718	79.0927		63.002	73.8187		69.1866	60.9824		36.0094	84.7622		35.1424	81.5393		69.938	75.3829
73.0592	79.8195		76.296	73.6122		73.9262	58.9349		38.0902	83.4385		35.1424	81.8786		68.9554	69.7522
66.8746	78.3502		77.741	71.2577		70.0536	61.7156		37.3388	84.8821		73.6372	88.9343		64.0424	74.3886
60.8056	77.1615		79.0126	71.4583		39.9398	75.6418		33.524	83.1276		38.0324	81.8062		61.2102	72.5139
65.1984	76.9095		63.9846	74.2692		61.0368	62.4387		45.1418	87.6397		37.9746	82.9039		65.2562	68.6689
61.4992	79.9787		74.0418	70.7676		60.9212	61.8484		39.1306	87.1568		32.7148	79.8372		65.4874	72.2777
61.6148	76.7009		68.8398	73.5543		62.9442	61.9439		37.57	84.7474		30.7496	81.0849		58.4358	72.2457
66.6434	78.3849		61.0368	73.553		68.8976	63.7889		39.1306	86.0956		33.4084	82.3394		63.1754	73.8085
56.4706	78.4056		69.8224	72.0167		86.4688	63.562		31.9634	84.6644		35.6626	83.6314		44.3326	82.9614
62.8286	79.5029		81.9604	72.9483		64.2736	63.099		39.015	84.7359		33.9286	81.0279		74.1574	73.3081
64.3892	78.2621		72.8858	71.5545		67.2792	60.6799		43.061	86.0336		40.2288	84.038		59.7652	74.2379
66.181	77.4398		72.3656	70.4101		55.7192	79.787		38.148	83.5159		33.3506	81.7356		61.3258	72.2001
59.4184	79.2483		79.4172	72.6193		75.7758	61.8897		43.8124	84.7825		43.2922	82.5958		68.7242	73.9944
63.7534	79.406		67.9728	71.1742		71.5564	65.5833		37.7434	84.8617		33.1772	81.2661		62.8286	71.835
65.0828	62.0935		77.452	74.766		35.0846	75.0507		42.8298	85.3721		32.5414	81.6122		70.2848	71.7249
67.6838	78.4716		80.92	70.6903		77.1052	61.9247		38.4948	86.7242		35.2002	81.43		58.7826	74.2414
65.603	79.2674		70.1114	72.4027		68.0884	61.1479		38.2058	84.3575		32.5414	82.2892		40.4022	83.9969
70.1114	80.1779		75.14	73.1464		64.8516	60.726		39.7664	84.8022		55.3146	86.4189		66.3544	71.2766
55.1412	76.8688		62.5974	69.9959		88.4918	62.1018		41.7316	84.9872		46.24	88.9641		60.8056	73.901
63.6956	78.0027		73.984	73.1028		77.3364	60.5059		37.7434	84.0102		34.969	84.1789		40.4022	78.1503
66.5856	76.6168		74.273	72.6908		68.0306	64.7594		30.8652	83.0991		37.1076	82.1269		66.4122	72.323
60.6322	78.5287		78.0878	74.9945		65.7186	58.8048		35.547	85.5305		35.6048	82.4183		61.7882	74.1928
71.0362	78.6627		68.6664	73.2514		76.4694	61.2751		39.593	86.0473		62.3662	85.2683		56.8174	72.7796
37.9746	76.774		81.9026	71.8808		71.0362	59.6406		36.414	82.1722		41.038	84.1862		70.2848	69.4008
66.0076	78.131		69.8224	73.0802		71.094	65.229		42.0206	83.2611		34.5066	81.7524		65.3718	70.0912
63.7534	78.6942		78.4924	71.6661		72.7124	62.1183		34.1598	82.4591		31.9634	82.41		47.396	81.9471
57.3954	76.8316		72.6546	73.0898		73.9262	60.0722		34.8534	84.875		35.0846	85.018		65.6608	72.051
70.4004	80.5753		69.9958	72.8101		71.4408	73.7974		35.4314	83.748		35.6626	82.0766		76.6428	70.4687
63.002	78.5399		60.3432	72.3421		68.5508	60.8899		39.882	83.6099		33.1772	81.1713		44.8528	80.3438
65.1406	78.7669		73.0592	73.6154		76.8162	66.4457		41.9628	83.5926		33.4084	81.7415		67.6838	73.4924
60.979	76.0848		86.7578	72.011		85.4862	60.5137		38.3792	86.5516		36.0094	81.7283		69.938	71.6029
59.7652	76.99		79.0704	70.3675		74.851	60.5629		43.0032	85.2848		38.0324	81.9567		62.2506	72.0105
62.5974	79.6433		72.5968	74.0639		39.593	72.8401		38.437	84.6801		34.9112	81.5582		65.4874	69.8509
63.4066	77.9576		69.5912	72.4531		77.5098	66.3893		41.616	85.0843		31.6744	80.7879		59.534	73.248
59.5918	80.3704		66.47	71.7965		78.897	61.4423		41.7316	85.6629		41.3848	82.8049		71.8454	65.9243
63.6956	79.7241		83.0586	72.1374		77.9144	61.4631		37.859	86.4623		35.1424	82.6066		55.1412	73.1722
70.5738	60.0207		75.6602	72.3801		72.7702	56.3822		43.8702	83.1418		42.3674	87.6093		58.4358	73.2134
61.7304	60.5152		70.1692	72.0701		75.7758	60.7002		36.7608	84.2236		35.4314	83.4929		56.644	74.5228
69.1288	81.7413		71.4986	72.4668		85.6018	63.0526		37.9168	86.4878		36.992	83.4999		44.6216	83.6522
67.915	78.2777		85.6018	71.6685		58.4936	61.5452		43.35	83.5488		33.0616	81.7807		55.8348	73.4682
64.2158	78.2771		69.5912	72.5781		38.8994	76.4054		41.5582	86.6829		33.7552	81.5483		42.6564	82.7414
66.6434	77.2543		82.076	71.4357		66.181	60.5924		44.795	86.0617		37.6856	81.0294		45.4308	75.0094
65.8342	80.4126		67.337	72.9129		35.3736	77.2751		34.969	84.1499		35.7782	82.3282		60.112	72.8812
73.2326	79.6266		72.828	71.3316		72.0188	60.0172		43.061	83.0425		36.8186	83.3058		66.3544	71.7474
62.5974	80.5274		78.6658	71.7618		77.7988	62.9682		34.2176	81.666		37.281	82.7782		67.337	77.2542
64.5048	79.5017		82.3072	72.1329		70.4582	62.8916		60.5166	84.9509		25.3164	83.6621		48.1474	83.7764
65.7764	76.4637		78.4346	73.1507		66.8746	65.2213		33.7552	83.1519		37.9746	81.5289		46.529	81.7323
69.36	77.7513		66.47	74.0505		69.1866	61.7769		34.969	81.5461		42.772	82.5041		63.869	73.1156
53.0026	76.9026		75.6602	72.1075		68.7242	58.5869		38.437	84.2202		43.2922	83.8274		58.089	76.9666
60.3432	78.8971		81.4402	72.0014		66.47	64.6927		40.749	85.8222		41.3848	84.211		46.7024	85.5261
60.2276	78.4395		67.8572	72.9254		68.6086	61.2111		35.4892	85.2789		36.6452	84.2023		57.8578	73.1158
61.557	80.4639		74.273	71.8564		67.915	58.9934		39.9976	86.7055		32.8882	80.2787		66.0654	74.0585
58.8404	78.2419		77.9144	72.0507		72.5968	60.3863		34.1598	81.5124		40.1132	86.5292		61.1524	72.3964
63.9268	79.042		67.048	70.1468		47.396	65.4717		40.6334	85.0729		39.0728	82.7304		64.5626	74.8298
63.869	74.6355		71.2096	72.8643		72.7702	63.5124		35.547	86.0138		38.7838	80.9019		67.1058	71.963
58.7248	78.9724		68.782	70.3762		82.5962	59.5404		36.1828	83.2618		43.1188	82.9284		43.8124	80.2276
62.3662	76.8452		79.8218	71.1094		71.961	59.148		38.437	87.8254		44.0436	84.798		55.4302	73.3403
63.7534	79.6106		87.0468	72.119		62.2506	56.8331		36.992	84.8422		36.992	82.7849		50.2282	82.3948
63.3488	78.9133		76.296	72.3657		75.718	61.7471		37.281	83.1007		45.5464	83.0807		33.0616	83.8915
61.9616	77.7652		73.2904	72.1975		39.4196	76.76		33.524	84.3674		31.7322	79.5112		50.0548	87.3065
67.626	79.1674		65.2562	72.7349		64.5048	62.7313		39.5352	84.3685		47.0492	83.6536		64.7938	72.9858
66.7012	79.3517		71.8454	70.6215		85.6596	58.8691		41.4426	86.1624		35.1424	82.5975		65.4874	71.3633
62.424	78.0599		69.4178	71.8283		66.759	59.5413		43.061	86.0725		35.9516	82.0817		42.1362	76.9615
61.3836	77.2039		72.3656	71.5989		59.5918	58.8691		35.0846	83.425		34.68	82.3157		59.245	70.9126
66.4122	77.5927		76.1804	72.2693		60.9212	64.899		41.5582	85.4836		38.7838	81.4031		43.35	79.2926
64.0424	78.3919		70.805	72.8436		81.498	57.9172		38.726	85.3481		33.4084	82.1762		66.1232	73.104
60.401	78.9795		78.1456	71.8049		67.6838	67.8883		40.6912	85.2108		34.9112	82.4615		45.1418	83.3846
61.3258	76.1976		67.3948	72.6725		63.7534	63.188		36.992	84.547		37.2232	83.6098		66.7012	73.2341
59.823	78.817		75.429	71.6051		69.649	64.3329		35.1424	85.8745		33.0616	81.4182		66.6434	72.6604
66.0076	77.2194		76.3538	73.6349		77.2208	62.7371		39.0728	85.6112		39.4196	83.4932		66.0654	68.1031
60.4588	76.3619		74.6198	71.5828		55.1412	60.556		41.7316	84.7653		46.1822	83.0906		61.9616	71.1969
65.4874	76.1472		73.117	74.2454		63.869	60.9301		38.5526	83.4515		39.304	83.2878		46.4712	82.6845
63.4644	78.0058		85.0816	70.7355		67.1058	60.161		38.2058	85.4875		33.2928	80.4827		63.9268	73.3255
53.0604	78.9941		68.6664	73.5868		73.406	61.9288		34.7956	81.5945		44.1592	86.0711		60.5744	71.6666
63.6378	77.4223		71.4408	73.2216		82.4806	58.8881		40.5178	85.201		42.3096	82.0604		61.6726	74.0573
63.9846	79.3376		77.6254	71.7988		69.4178	61.9524		35.7782	83.6141		35.9516	80.5031		61.846	73.1202
65.892	78.9724		66.181	72.2591		73.984	60.0948		33.813	82.4629		44.217	83.1403		65.603	72.1844
67.7994	58.9275		73.8684	72.7062		81.3246	63.3675		38.6682	79.2465		46.0666	83.9126		66.4122	71.455
61.9038	78.1205		63.4066	73.2326		76.5272	60.1421		57.2798	92.6016		39.9976	81.9342		59.6496	73.7175
61.1524	78.6535		64.5626	72.882		77.452	56.6154		38.437	84.9292		34.9112	81.9576		61.4414	73.7096
66.8746	79.4043		71.0362	73.6115		68.0306	65.5201		47.5116	84.7069		44.7372	83.2667		65.1406	72.027
64.6204	78.1782		67.048	72.8196		60.5744	60.3401		39.9398	88.0807		41.5004	82.4812		36.414	76.0498
66.759	78.6537		76.1804	72.3397		42.3096	77.2441		39.5352	84.9655		34.0442	82.0773		63.9846	72.9425
61.0946	79.2208		71.7876	72.3492		74.273	63.0993		35.6048	84.2029		34.7378	81.2365		67.4526	70.8877
60.2854	80.3339		75.7758	72.0123		70.6316	60.2376		37.4544	81.7966		50.7484	84.1747		46.2978	82.3535
61.6148	76.9875		68.493	74.0705		76.4116	63.1634		37.1654	84.983		38.2636	82.5533		51.9622	83.7292
64.158	79.8224		82.1916	73.1151		77.9144	58.9562		36.8186	83.9192		33.3506	81.253		60.8634	66.1939
59.9386	79.2645		65.9498	71.2603		78.6658	58.374		40.9802	86.2254		41.6738	82.9515		39.6508	83.0119
64.8516	61.1051		69.4178	72.9445		70.6894	61.9796		39.2462	84.0792		31.0964	80.3092		66.8746	74.549
66.4122	77.6916		72.828	73.0925		80.8622	63.74		45.4886	84.5741		31.79	80.8677		67.1636	73.4298
64.2736	77.9235		80.053	72.6515		63.6378	59.4359		38.437	82.7082		32.8882	81.3698		45.8932	82.2811
62.3084	76.9775		72.828	70.9474		78.7236	58.4821		45.6042	85.2159		35.9516	82.3571		66.7012	71.6363
68.8976	79.9086		67.1058	74.4312		60.9212	63.9534		39.882	85.5703		37.0498	82.4287		60.7478	73.2514
65.8342	78.7434		82.1338	70.848		65.8342	61.2431		37.3966	83.5788		37.4544	82.7057		47.5116	85.1848
63.2332	77.4809		64.9672	72.169		76.9318	60.8374		37.0498	85.3578		39.0728	84.6597		40.2288	81.0503
70.227	79.8661		71.5564	72.2824		68.0884	61.3337		41.9628	84.8708		33.8708	82.7514		46.0088	82.808
59.4184	77.3683		76.7006	71.8392		82.8852	62.6816		43.1766	86.2754		38.437	83.3836		62.1928	72.0559
54.8522	76.9319		79.3016	69.9668		74.9088	60.438		38.5526	80.642		41.038	83.4527		61.0946	72.2061
67.4526	79.5931		67.9728	71.7017		67.5682	60.5851		39.7664	85.5663		31.79	80.8346		51.5576	82.4835
64.9094	79.7675		69.1288	71.7032		72.1344	61.1015		42.3674	83.3719		36.2406	80.8221		32.3102	83.1116
65.5452	77.0209		74.3886	71.4155		65.892	59.754		44.4482	86.4368		39.3618	82.6717		65.9498	75.3544
59.4762	79.4349		68.3774	71.0725		62.1928	60.6559		40.6912	84.5447		62.135	84.7977		62.5974	71.4098
64.2736	77.5902		78.9548	73.6684		72.6546	65.1743		43.4078	85.8531		49.0144	84.8268		69.071	70.6388
66.0076	79.4183		67.337	73.4001		55.777	66.9546		40.9224	86.5499		36.8186	82.7673		67.1636	71.3532
68.7242	81.2882		66.1232	73.8135		74.6198	58.7915		38.2636	84.6276		31.501	80.1669		58.7826	72.8689
61.6726	79.4139		67.4526	72.5032		70.0536	67.5182		42.6564	89.7154		35.6048	82.841		59.0716	72.6575
66.9324	78.4022		78.4924	71.3183		68.782	62.6053		41.8472	85.5115		33.4084	81.9544		61.4414	72.1987
60.5744	76.186		71.672	71.5265		56.933	80.4664		38.3214	85.1251		35.836	82.9707		60.2854	69.71
54.2164	78.9801		72.3078	71.8153		43.0032	79.1305		35.2002	82.8115		40.9802	83.898		63.1176	72.6372
60.6322	76.5052		70.4582	70.3537		73.0014	63.8688		48.6098	87.519		35.7204	83.6277		63.4644	70.9522
61.4414	79.0412		75.0822	72.5782		64.447	63.5854		41.905	85.6154		32.8304	81.3481		63.4066	69.3769
57.4532	79.7653		69.1866	72.8423		69.7646	61.8627		47.3382	84.3623		38.8416	83.3363		68.782	74.3897
53.5228	77.7468		75.1978	72.5409		66.47	62.0251		57.5688	87.4701		33.9286	81.0437		61.6726	74.374
54.6788	78.0152		65.9498	70.5711		77.452	62.2583		36.0094	84.0526		45.662	83.0768		70.1692	73.221
64.5048	79.1904		79.186	73.0136		68.5508	62.0394		33.235	84.9363		35.1424	82.2712		46.9914	83.8645
61.3258	77.2842		68.0884	72.0876		71.8454	66.0817		36.1828	85.1474		37.1654	82.2798		70.4582	74.0814
58.8404	77.2118		74.3308	72.7405		66.8746	62.0588		39.304	84.964		33.1194	80.7374		64.5048	72.965
54.043	80.1795		76.2382	72.7215		72.25	62.7754		40.5178	83.4188		36.1828	81.9723		67.2792	71.4846
66.4122	80.5295		77.741	72.7722		64.7938	64.452		40.4022	84.8861		39.2462	81.2938		63.58	72.8977
74.6776	70.9686		71.6142	73.0615		67.4526	60.2921		38.6104	83.5956		32.5414	80.5541		62.9442	76.8263
58.2624	77.3331		75.718	74.0414		69.7068	65.0436		36.1828	85.5735		33.0038	81.2481		62.0194	73.4764
60.5166	78.9379		72.25	70.5576		77.741	61.9774		36.6452	84.8182		34.2176	82.8607		57.6844	71.7549
33.1194	77.7738		72.828	73.9827		70.3426	61.7949		40.4022	86.0459		40.8646	82.7626		52.4824	84.8498
66.181	78.109		79.3016	72.0424		76.3538	60.5094		32.4258	82.2083		41.616	84.0471		52.887	82.9053
70.9206	80.4723		68.8976	71.9818		57.6266	79.4267		46.1822	86.609		41.2692	82.3004		47.396	82.7023
61.846	80.34		78.4924	71.2426		73.6372	63.844		33.7552	85.352		38.6104	83.6667		42.8298	79.6555
39.7086	77.7883		78.0878	73.0514		65.2562	59.0267		36.2406	87.4469		33.9864	80.8557		46.7602	81.8859
66.9902	79.8905		73.117	75.4115		70.0536	64.3642		43.2344	86.0854		38.2636	83.2391		58.8404	75.2929
63.291	79.0323		64.5626	72.675		69.9958	60.9717		40.46	87.469		46.0666	84.1601		67.5104	74.7414
67.048	79.6837		59.8808	71.435		38.0324	75.3856		35.4892	86.1885		31.6166	79.8995		46.0088	80.4659
68.493	78.6599		66.8168	71.6009		73.2904	57.5569		33.1194	85.3123		33.5818	80.4674		63.0598	72.3537
60.1698	57.4898		75.8336	71.1312		73.6372	62.027		36.0094	84.8619		39.5352	78.5758		59.245	73.3218
61.846	78.4144		72.539	74.7683		77.6254	58.4898		37.1654	84.089		36.125	83.3681		61.6148	72.792
67.5682	80.9282		68.6664	73.3978		64.1002	72.3827		42.0784	86.667		34.0442	81.3944		67.2214	75.2465
56.4706	79.2896		66.759	72.7327		74.562	63.92		40.9224	84.202		36.0094	81.6462		47.3382	82.517
66.9902	79.6115		71.961	70.7114		67.3948	61.9315		38.8994	84.184		33.8708	81.6149		44.7372	84.0326
58.4358	77.5533		74.2152	71.3745		71.672	61.5653		29.1312	79.5826		40.5756	84.2333		62.0194	71.7394
73.1748	79.3709		71.8454	72.4125		68.0306	61.1943		37.3388	81.8792		37.9168	83.9644		70.0536	74.8575
60.2854	77.423		66.5278	73.9218		89.301	65.2241		40.749	84.7531		33.813	80.6994		66.9902	74.4702
63.4066	80.6033		69.1288	71.0313		72.4234	61.6386		38.0902	83.1922		35.1424	81.6426		61.9038	69.3995
59.4184	78.4257		82.2494	71.2356		70.805	60.7861		36.992	85.9919		36.1828	79.7673		60.6322	73.1733
61.0946	78.5703		77.9722	73.4315		75.6024	62.964		37.4544	85.1441		33.0038	82.356		62.5974	72.5618
60.8634	77.76		68.0306	72.3991		74.7354	59.1263		41.3848	84.7117		36.5296	84.8921		62.0772	71.6108
75.7758	81.5139		71.383	73.2044		71.672	61.9197		38.3792	84.8333		38.437	83.3083		55.6614	76.8728
66.9324	79.8351		71.383	73.0792		80.5154	59.8676		37.3966	86.2958		45.7198	83.3718		58.5514	73.4449
65.892	78.4262		76.007	73.8694		76.874	66.2405		37.8012	84.5885		34.5644	80.8192		58.4358	73.2845
54.8522	78.9147		69.649	73.168		72.6546	60.1706		49.13	85.8602		33.9864	81.304		45.373	83.2474
58.4358	77.2652		70.1692	70.2674		54.7944	77.8022		34.969	85.0671		35.6626	82.6862		36.703	84.6755
64.2158	79.7386		71.4986	74.2055		66.3544	61.8342		36.1828	83.3932		42.9454	83.4098		67.8572	72.5254
62.1928	78.1462		74.6198	73.8509		69.649	63.5936		38.0324	83.1311		32.2524	81.3966		54.621	84.0598
61.6148	77.8426		75.8336	71.2739		72.0766	62.0929		40.9224	85.0012		40.4022	84.0433		71.4408	72.7708
59.0716	79.8673		71.672	73.9591		71.1518	61.7622		42.3674	84.6131		34.969	80.1145		60.2276	72.4178
69.5334	79.5623		67.7416	71.5877		69.4178	71.107		35.3158	85.0897		34.0442	85.4633		60.9212	74.8997
65.1984	77.5419		74.7354	73.7621		65.1984	69.9567		39.7664	84.3178		35.0268	81.8915		48.0318	81.3338
60.8634	78.3988		86.0064	72.0627		69.1288	61.0736		36.0672	84.1827		33.1772	80.5843		56.2972	82.7066
61.6148	78.8289		69.938	72.7776		70.5738	61.621		44.3326	86.0984		36.8186	83.3433		61.846	71.0286
64.158	80.5858		66.8168	73.8962		62.713	61.9521		40.0554	88.599		46.5868	83.7861		73.5794	73.1205
62.0194	77.9582		79.9952	71.961		63.5222	61.533		35.7204	83.2685		43.2344	85.264		62.8286	70.3085
71.2096	80.0357		77.741	74.4721		89.2432	61.645		45.2574	84.9053		40.2288	88.0219		51.3264	82.6666
63.3488	77.6948		66.759	73.096		75.3134	62.0007		42.483	83.9864		36.8764	83.5146		49.0722	82.0181
60.2276	79.403		89.1854	70.8022		52.1934	65.4623		41.616	85.8633		35.4314	82.2595		64.0424	71.562
74.6198	81.1189		70.1692	72.8822		52.6558	59.7987		34.6222	83.2943		36.703	82.5669		48.6098	83.5827
65.4874	79.1258		71.961	72.7603		77.8566	59.6927		35.1424	84.8266		34.2754	80.924		62.135	73.699
67.9728	80.2176		65.314	73.1775		72.0766	60.2132		40.46	84.8383		33.7552	81.4054		64.3314	75.6927
61.4992	79.9069		75.9492	72.8122		77.9722	62.1296		41.7316	85.9033		44.8528	83.9982		69.8802	75.2555
64.5048	79.5093		67.337	71.8623		69.5334	62.8621		34.5644	84.1519		52.6558	85.9495		62.424	71.0646
66.0076	77.6104		72.539	71.5138		45.7198	78.007		36.7608	83.2686		39.882	82.077		58.378	73.2114
62.5974	76.9804		76.7584	73.5635		76.6428	60.6979		40.749	83.2411		33.0038	81.5515		65.314	69.9881
71.7298	78.9784		69.1288	73.4754		66.759	64.3717		37.4544	84.8601		34.2754	81.1877		46.9914	81.3947
64.2158	78.4908		70.805	72.6152		70.7472	61.0456		41.8472	85.5058		29.6514	78.266		68.2618	71.5367
63.4644	78.941		78.4924	73.1338		75.14	63.9789		43.639	86.2903		34.6222	82.2337		67.9728	69.7607
70.516	79.9299		85.0816	68.4108		68.8976	57.7908		43.5812	85.7198		33.0038	81.6053		58.3202	74.1506
61.7882	77.9321		78.6658	73.3116		73.1748	60.4489		36.992	82.6987		48.7254	83.4717		51.7888	81.8437
67.2214	80.6648		77.6832	73.3639		80.9778	62.4828		39.2462	84.021		44.1014	83.5938		64.9094	75.386
59.9964	71.6345		71.4408	71.1568		65.1406	60.5446		37.8012	85.2778		49.3034	84.8326		65.2562	75.7948
60.5744	78.0667		62.0194	73.7395		78.608	59.9978		37.57	85.8441		38.8416	83.0525		43.2922	80.8189
64.736	78.3187		72.25	72.2144		62.424	65.0724		36.5296	84.4452		34.102	80.8705		69.071	72.8712
64.6782	78.7743		84.9082	74.8756		67.1636	60.6724		44.2748	87.4181		38.0324	82.3269		62.5974	72.195
71.6142	79.9561		64.447	73.9779		86.8734	61.3504		34.1598	84.4881		32.8882	80.5288		62.5396	73.4337
60.8634	77.2084		75.718	70.9069		72.0188	61.3219		40.4022	85.3802		41.1536	80.7952		59.4184	74.186
60.1698	78.494		63.7534	71.4176		83.4632	63.1831		35.8938	84.0782		36.8186	82.2708		61.9038	73.9288
60.6322	78.2378		75.6024	72.0318		72.25	61.2597		34.2176	81.0728		34.5644	82.5829		69.4178	76.746
59.6496	76.9857		71.8454	70.4758		66.0076	62.6195		24.7962	87.74		46.7602	86.0556		58.956	74.5696
57.6844	75.2514		72.1922	72.2501		65.8342	61.2098		37.7434	84.2274		41.905	84.0719		67.5104	73.5002
49.419	79.5752		76.9896	72.2679		73.2904	58.9046		38.0902	83.8606		53.2338	84.5174		48.3208	85.3796
64.6782	79.6844		71.383	72.5003		65.1984	62.492		36.8186	83.1085		47.4538	84.2268		60.5166	75.4124
66.6434	79.4738		69.36	72.2257		80.7466	58.9371		37.1654	82.5715		47.107	83.1139		65.5452	72.5621
63.6378	80.0648		71.0362	69.3792		65.7764	64.8809		30.2294	86.0933		36.6452	82.4151		63.58	72.0332
61.1524	77.8382		72.3078	71.8818		68.3774	63.0017		36.125	81.8708		35.7204	81.9259		66.8746	74.0039
64.5626	78.7268		69.4756	71.0165		79.5328	58.278		40.4022	82.9473		34.7378	82.8284		65.3718	71.798
74.5042	79.9763		70.5738	73.5452		74.562	57.3159		37.281	84.3198		36.125	81.9623		60.1698	71.4659
64.5048	78.7586		69.4756	72.6554		66.6434	60.8475		38.6682	84.5007		37.6278	80.6617		47.107	82.7439
62.135	78.5516		69.2444	73.279		60.0542	64.3518		37.8012	86.9087		33.8708	81.3088		44.7372	80.5443
66.181	77.3161		72.1922	72.7054		78.8392	61.3859		35.836	83.9825		38.6104	81.7397		38.3792	85.122
66.1232	75.6592		70.8628	74.5689		71.672	60.7706		35.1424	83.9591		31.501	82.6582		63.291	65.293
62.4818	77.7066		73.695	71.8144		61.6148	71.4153		36.2984	84.1845		34.7956	83.1736		62.0772	72.325
64.9094	79.5119		65.025	73.3647		73.8684	59.338		42.194	85.083		38.8416	82.4644		60.979	73.0639
67.2792	80.9975		65.7186	72.818		72.4234	63.5977		41.616	82.1406		37.1654	81.9486		69.4756	73.0036
63.3488	75.9857		70.1692	71.2894		74.0996	61.9229		39.4774	83.8183		38.2636	81.1673		64.3314	74.4399
64.736	77.9176		69.3022	73.7222		67.6838	61.1899		42.3674	85.5175		51.153	83.9138		63.6378	74.5376
57.2798	76.4803		69.4756	73.5499		78.03	60.3967		47.3382	86.9676		34.2176	82.9925		64.736	72.675
63.9268	77.1026		69.9958	72.951		77.3364	59.0742		38.148	85.5278		45.373	82.6067		57.1064	70.9913
72.7124	80.3183		78.8392	73.6744		78.4346	58.4488		46.7602	85.3058		33.0616	80.4933		59.245	73.3695
47.8006	77.5135		72.9436	73.3623		66.4122	65.4435		37.6856	82.512		36.4718	81.4582		48.6676	82.2452
60.5744	77.9611		82.076	72.6697		69.7646	60.6386		38.7838	87.026		36.4718	83.5243		45.084	81.9542
65.1406	79.4506		70.0536	72.8742		67.6838	64.4048		46.818	87.0165		43.639	83.5396		48.6676	83.4126
64.736	79.645		93.5204	76.0876		72.9436	59.7253		39.2462	86.7		37.8012	81.1507		47.3382	82.94
53.6962	74.3411		72.0766	73.0327		82.7696	72.4801		43.6968	84.4449		36.7608	82.3356		64.0424	71.0128
60.4588	78.0386		68.782	71.9899		77.7988	61.3541		36.0094	85.1944		35.4892	82.7327		64.5626	72.8165
57.7422	78.8448		77.5676	72.0731		71.3252	59.5002		41.3848	85.1413		34.969	82.1889		60.4588	70.3504
63.2332	77.4386		79.9374	74.0504		65.5452	63.3635		32.079	84.6867		35.3736	82.1715		46.9336	79.6078
69.7068	79.1556		62.0194	73.8545		76.7584	59.1154		37.0498	84.2322		40.4022	81.3704		60.401	75.1278
60.2276	77.4976		75.4868	73.6123		32.7726	72.8051		40.3444	83.539		35.6048	82.2503		59.245	75.2399
61.846	77.7464		79.475	71.5487		83.5788	62.7066		39.882	84.5688		41.5004	82.7885		49.4768	82.6496
79.4172	73.0917		75.14	71.8949		58.6092	77.2826		39.4774	85.0754		32.946	82.4935		73.0592	72.1388
64.8516	78.3973		73.6372	72.3726		57.6266	76.5396		34.4488	83.2942		33.6396	81.0232		39.6508	83.6822
58.1468	75.3662		69.071	71.7391		91.0928	59.7797		37.9746	85.2605		34.102	83.1195		70.3426	69.0777
60.2854	78.0367		70.805	73.5383		78.6658	78.1744		38.6682	84.1072		41.7894	84.2655		38.4948	81.0518
63.4644	78.5864		75.718	71.0736		65.2562	62.74		45.8354	87.5086		41.2692	82.9506		59.245	74.8233
60.9212	78.2376		79.3594	71.5285		82.5962	62.7188		34.7956	86.4253		34.1598	81.9322		62.3084	75.2244
73.6372	80.6461		73.1748	72.6824		75.0244	59.6814		40.3444	84.85		32.7726	81.1407		64.3892	69.9401
54.5054	77.1739		80.8622	73.1294		67.2214	61.4881		40.5178	85.4362		33.3506	80.1911		68.493	75.7892
74.3886	79.6326		68.782	71.6115		68.0884	62.9676		39.8242	84.6052		31.4432	81.1982		69.3022	73.2356
54.1586	77.3866		70.5738	69.5396		63.002	60.7651		44.6794	84.8044		33.9286	82.4266		62.0772	70.7861
64.7938	77.8503		75.9492	72.1917		68.4352	60.9742		47.2804	85.7457		43.1188	86.0725		65.7764	67.0438
60.9212	77.2091		65.892	71.7423		73.5216	59.7133		43.0032	86.131		33.813	81.3117		46.9336	81.9352
67.8572	79.8491		72.6546	70.7412		67.337	60.872		37.859	86.1172		37.281	82.8626		75.429	74.9289
65.7186	79.1777		79.0704	72.8835		74.3308	59.7906		34.7378	83.4653		36.2406	81.3247		66.9902	73.1727
69.8224	79.4933		78.6658	70.8796		58.8404	63.2184		38.8416	83.9372		36.0672	82.3742		63.1176	73.5055
59.1294	76.5724		70.516	71.7215		81.498	61.2412		39.304	85.3805		38.8416	83.3284		67.626	70.1025
71.4986	79.5755		72.539	73.7891		73.6372	61.7603		38.8416	83.7436		77.8566	85.0954		66.1232	70.3235
60.112	76.5585		80.4576	72.1124		67.915	65.367		42.2518	85.5761		34.969	83.4801		62.8864	70.0759
62.135	77.896		77.2208	71.6144		71.2674	64.3921		36.5874	82.8287		34.102	80.5928		47.396	84.7931
65.6608	79.6844		72.7702	70.3234		86.6422	59.4538		36.7608	85.5882		45.084	85.3541		59.245	72.4949
58.7248	75.35		74.6776	72.9664		42.5986	77.5259		42.9454	84.5166		38.148	82.2185		62.9442	73.3141
59.245	77.3474		74.5042	72.956		80.053	59.3532		41.5582	85.3558		42.483	84.4241		58.956	73.5575
68.8976	60.4547		73.0592	72.8936		64.6782	64.9036		39.1306	86.6949		34.4488	83.802		65.0828	71.2329
65.892	79.6331		82.1916	72.2805		69.5334	60.6156		36.414	84.3849		37.4544	83.756		62.713	74.3506
68.4352	79.1972		77.3364	69.374		79.1282	59.5841		44.3326	86.2771		35.1424	81.8369		45.8932	80.8174
69.9958	80.3355		68.6086	72.1751		70.227	62.6706		36.9342	85.0525		35.836	82.3778		63.5222	83.9628
59.3606	75.685		80.4576	71.4884		62.2506	58.3216		40.0554	85.0814		29.6514	79.782		35.0846	84.6939
67.7994	78.8159		83.521	71.9946		68.9554	60.4249		39.593	81.7393		34.0442	81.269		58.378	73.7711
67.626	80.6822		75.8914	73.0918		64.6204	67.8475		31.8478	82.2971		41.4426	84.8464		45.4886	81.4845
62.2506	79.0234		85.0816	71.4664		64.6204	60.9032		40.5756	85.7958		34.0442	82.1256		64.1002	72.4562
56.355	78.2494		73.117	73.9143		70.8628	63.1094		36.5874	86.3492		34.5644	82.7586		62.0772	72.6443
64.3314	77.2204		65.6608	74.2965		74.4464	58.4313		45.6042	85.9416		30.9808	81.326		64.2736	69.0107
52.7136	79.2711		66.8746	73.857		65.892	64.8707		42.0206	84.5336		35.6048	82.4781		59.0138	70.8251
71.7876	79.5669		73.2904	67.9778		74.6198	62.1626		35.836	84.5871		36.2984	80.3267		43.8124	80.8299
59.3606	77.0498		70.516	72.3146		75.9492	59.4635		31.0964	85.4879		35.3736	83.3569		60.1698	72.6645
62.5974	79.3951		70.9206	72.5224		78.4346	62.8265		35.4892	82.5615		42.6564	84.2696		62.1928	75.5015
64.158	78.9838		80.6888	72.5649		76.9318	60.0254		32.0212	82.9743		35.7782	83.1739		62.9442	72.8487
69.7068	80.6617		83.9834	71.9629		71.961	63.8292		47.0492	86.4473		37.3388	82.1673		65.7764	74.3125
62.2506	78.8516		75.4868	70.6228		63.9268	62.0177		41.2692	84.3135		35.547	84.0704		67.4526	73.0856
66.1232	78.6414		79.7062	71.349		76.8162	63.626		43.1766	87.4921		39.2462	84.5114		70.516	71.5629
67.8572	80.5753		78.6658	70.2381		69.649	62.7871		35.9516	83.6437		41.5582	81.9487		40.4022	83.5042
60.979	75.8609		64.736	71.5567		75.3712	59.9843		45.3152	83.6522		36.414	81.3535		63.4644	75.5713
62.3084	79.4713		76.6428	70.9417		69.8802	59.5752		35.3158	85.1		46.9914	84.1738		58.6092	75.4626
62.9442	78.0311		63.7534	72.0807		68.4352	59.2887		38.3214	83.5957		34.2176	81.7886		46.3556	84.1922
59.823	77.5601		65.5452	72.7325		73.6372	59.1348		42.3674	85.7036		34.2754	82.7602		36.2406	81.682
69.7068	78.9527		69.1866	72.7629		69.8802	58.2317		34.969	87.2163		47.3382	83.8936		63.9846	71.2173
64.0424	78.5852		64.7938	72.8207		69.649	60.5262		41.1536	85.1294		44.1592	83.945		60.8056	73.1484
61.268	79.9554		82.654	74.1738		60.9212	58.3883		36.992	79.703		36.6452	84.8463		59.823	74.4022
60.2854	75.4498		71.9032	71.4369		33.235	74.471		43.8124	85.4839		34.1598	82.3546		60.6322	71.0768
67.5682	79.5937		69.7646	74.1465		68.782	64.0282		33.7552	83.4394		34.2754	82.4511		66.1232	73.2729
70.9784	80.4102		67.1058	72.3074		67.2214	62.1596		35.836	83.4607		36.7608	83.4074		59.4762	73.3007
65.4874	77.5669		67.6838	70.7728		76.8162	59.3598		33.6396	84.7202		42.0784	82.3734		44.5638	81.475
65.025	78.8555		75.8336	73.6211		71.672	60.9155		39.9976	83.3544		32.1368	80.7446		57.511	68.4738
66.5856	80.4229		58.956	71.4114		73.5216	60.4695		37.9746	84.6237		35.2002	88.6533		49.8236	81.5412
54.2164	74.0722		66.759	73.5644		75.8336	60.7974		40.4022	84.0069		37.281	84.486		64.1002	72.9826
67.3948	78.9279		70.227	72.6166		75.14	59.8124		39.4774	82.4099		39.0728	84.678		64.7938	77.3378
64.5048	78.702		70.7472	73.1737		69.071	63.6441		43.0032	84.8475		35.0268	83.5166		63.2332	73.7257
67.3948	79.145		69.3022	72.0661		72.5968	74.1261		36.703	83.0252		42.3096	82.0833		61.4992	70.0157
61.557	79.8963		76.6428	73.1842		38.5526	77.2584		39.4774	85.0959		39.0728	82.9258		64.158	73.7296
69.7646	80.097		71.2096	71.5397		77.0474	59.7343		33.813	85.4047		55.9504	84.1793		48.0318	78.2214
61.3836	77.331		63.3488	71.8742		67.626	60.2157		39.9976	84.6817		38.8416	82.3358		63.2332	74.6279
64.3314	78.2485		79.3016	72.8861		64.6204	59.5227		40.3444	85.787		46.3556	87.3702		46.3556	82.7877
58.7826	78.0919		81.0356	72.5242		70.5738	63.5184		41.038	86.9781		35.3736	81.1449		61.1524	73.8521
65.314	80.2502		43.2344	78.8308		73.2904	61.2833		33.524	83.5989		33.7552	82.0077		65.5452	72.3143
65.1984	78.2532		73.7528	70.7596		74.9666	63.0505		38.726	83.0807		37.2232	81.9163		62.2506	72.124
66.0654	79.3411		70.9784	72.3284		76.8162	62.8641		41.5582	85.4899		37.0498	84.4408		67.7416	73.1477
41.2692	75.3111		79.2438	74.0565		76.9318	63.3871		39.882	86.9742		36.7608	81.7175		73.406	72.6959
72.3656	79.7867		79.0704	71.8466		41.6738	65.6281		40.3444	86.2271		44.6216	83.141		58.7248	73.8804
70.4582	80.3685		79.8218	72.7519		68.9554	63.4254		42.2518	85.8847		33.7552	83.6246		63.4644	70.7353
65.3718	76.8635		72.3078	72.9893		82.5384	61.6752		34.8534	83.0177		36.8764	83.4501		57.0486	70.5994
70.1114	80.5445		74.5042	70.9913		69.5912	65.2484		39.882	84.1863		35.258	84.6073		61.3836	73.0285
62.9442	79.0401		72.0766	72.2927		74.0418	59.8505		29.4202	86.8349		35.7204	81.7504		64.9094	70.7066
63.2332	77.4413		65.3718	70.6263		75.14	61.6578		34.4488	84.1687		33.813	81.2337		45.1418	83.6247
57.8578	79.8132		77.741	72.6523		86.8734	64.3881		40.6912	85.0924		42.0206	85.0064		56.4128	77.5225
58.0312	75.6885		72.0188	71.2027		73.7528	63.7879		37.5122	85.0314		44.3326	84.4461		67.626	74.0595
46.6446	76.8654		78.3768	72.3447		70.2848	62.7053		35.258	83.6564		47.8006	83.7701		56.1238	74.5925
56.4706	78.8175		61.7304	70.5021		72.25	63.0231		38.7838	85.1168		36.414	81.9868		47.4538	89.0115
66.181	78.5758		66.2966	73.9918		76.9896	60.8479		46.4134	91.3217		44.4482	82.5738		57.6266	72.0267
64.9094	77.4714		88.0294	73.1862		71.0362	59.7841		40.0554	83.0235		33.0616	81.8782		58.8982	76.0875
74.3308	84.0383		65.9498	74.9318		82.1916	60.4072		38.0324	83.6069		34.5066	81.2877		61.2102	73.0019
67.7416	79.968		72.1344	73.0149		86.2954	60.1839		44.795	86.4785		30.4028	87.6439		51.3842	82.5954
65.1406	78.1002		74.1574	73.1839		65.1406	61.3674		39.304	85.4385		33.0616	82.0773		43.6968	82.5171
63.6956	77.3483		66.2966	73.2768		74.7354	61.8621		37.4544	84.178		48.9566	86.478		69.938	71.8318
61.557	77.298		74.4464	72.5496		73.6372	60.54		38.7838	82.84		34.102	81.3399		32.657	85.7825
66.8746	78.9532		70.6316	72.2472		75.4868	61.0396		43.9858	85.0081		35.1424	83.9858		52.2512	82.3695
69.071	79.5744		75.5446	71.9639		82.076	58.9935		41.2114	83.6449		35.258	83.2145		48.1474	82.9951
62.0194	77.105		68.9554	71.9006		71.2674	58.6639		38.6104	84.8586		35.4314	82.6769		63.002	72.7388
101.266	75.6655		64.8516	73.0934		75.3134	61.983		41.1536	85.7688		32.7726	80.7721		44.3326	81.6937
61.846	79.4968		63.58	78.4885		76.7584	60.7933		40.8068	86.4805		61.7882	87.9116		66.4122	72.502
60.2854	78.8582		64.5048	74.1525		73.6372	63.8755		40.9802	85.5174		44.8528	83.0002		59.7652	72.6759
61.6148	79.7391		78.4346	72.2189		61.3836	64.1317		33.235	82.1174		40.9224	83.6942		42.3674	80.7214
64.3314	76.7955		73.984	73.2372		77.2786	60.2611		37.6856	83.7446		33.9286	82.5824		65.6608	73.3889
62.8286	79.7201		76.7584	74.5903		67.4526	61.0613		42.3096	82.0801		42.5986	84.3411		66.0076	73.5526
66.2966	77.6113		70.2848	73.3912		89.5322	64.202		41.8472	86.4685		41.9628	82.8415		56.4128	70.8583
63.9268	77.482		70.8628	72.1195		71.5564	61.0493		40.6912	84.6268		34.2754	81.9733		61.846	75.7251
69.071	80.4019		78.4924	71.5671		41.0958	78.8873		38.8994	84.6634		35.3158	80.8632		58.6092	73.1933
69.36	76.7277		71.9032	72.1512		73.5794	60.6048		38.9572	83.3232		38.5526	84.119		47.8006	77.6185
63.002	78.0142		64.5048	72.2162		73.5216	61.857		39.8242	85.691		31.79	82.7996		63.4066	70.5392
54.1586	77.9232		75.718	72.1789		68.6664	60.3504		40.8068	85.2393		36.414	81.8252		35.1424	83.1032
69.4178	81.1355		65.603	73.4574		71.5564	60.2868		40.749	84.3471		33.8708	82.7946		58.4358	73.3699
65.0828	77.1453		69.1866	75.4433		76.874	60.8638		37.4544	83.4291		35.547	81.7541		60.0542	71.6083
65.7764	79.4797		76.6428	71.7602		66.47	61.0437		39.9976	84.1232		45.0262	85.0198		57.2798	75.9958
64.8516	78.8599		76.1226	71.6756		78.7814	62.6519		37.7434	84.9221		39.4196	82.4201		66.5278	70.9205
68.0884	77.2619		79.186	71.083		72.9436	59.9963		37.8012	84.6766		36.8186	83.0921		67.048	71.9137
58.956	77.4989		82.3072	70.5631		69.0132	59.4381		35.2002	85.4774		35.2002	82.8586		53.5806	82.6139
65.5452	77.0646		85.3128	72.296		76.1804	59.9012		37.6278	88.1449		41.7894	82.745		61.0946	71.468
60.0542	78.9972		80.8044	71.6916		67.5104	60.2054		37.0498	83.5398		37.0498	82.6038		64.9094	70.1234
59.3606	76.7725		78.319	71.8035		53.5806	76.2208		35.3158	83.87		42.0784	87.6405		63.58	73.1611
59.4762	79.6055		66.3544	71.6412		68.2618	64.4836		34.4488	82.2612		34.5644	81.9528		44.3326	81.5979
65.5452	78.896		72.7124	74.5648		65.314	62.7276		37.3966	88.5001		33.0616	79.9093		58.8404	74.0201
66.2966	80.1978		73.8106	72.7589		35.0846	76.7322		39.8242	83.9722		40.8646	84.1569		53.9274	72.7747
63.5222	77.021		66.5856	74.6253		89.6478	66.5225		32.657	84.7214		35.8938	82.2342		66.7012	76.1253
72.9436	80.1508		86.1798	71.8311		69.7068	63.9297		36.8186	84.0715		41.038	84.7913		47.2226	83.8416
98.6068	69.8274		72.8858	74.1293		73.406	76.8498		40.46	85.5294		34.1598	81.7237		64.736	73.0582
63.0598	77.6808		76.7006	73.6541		63.7534	65.9347		45.6042	85.7937		38.6682	83.6597		49.708	81.7682
61.4414	80.16		73.406	73.5073		69.9958	59.4523		35.6048	84.419		45.4308	83.1437		44.1014	83.7005
61.846	80.1169		82.3072	70.1201		74.273	61.7525		36.7608	84.5167		45.373	84.0331		62.3084	72.1775
66.3544	78.5176		69.4756	72.3912		74.9088	59.8559		35.258	83.5402		37.2232	82.0513		64.6204	73.5504
61.0946	77.4861		79.9374	71.5215		86.0064	64.3754		40.5756	84.1569		32.946	81.8547		52.4824	83.5125
62.1928	78.2481		69.7068	72.6267		70.5738	68.3001		38.6682	84.1055		35.3158	81.5071		59.4184	75.9097
62.424	78.6034		69.7068	74.4257		60.69	80.0785		38.4948	85.1165		34.3332	82.7524		51.9622	82.7337
65.1984	80.6278		78.7814	71.8827		54.7366	79.6534		42.5986	86.1269		41.7894	82.604		62.424	73.136
59.4762	78.9475		67.337	71.7977		63.4066	62.6407		30.4028	85.6389		34.2176	81.6077		63.3488	70.8001
61.0368	77.8003		65.4874	72.8207		78.1456	67.0739		34.2176	85.2256		39.2462	82.088		66.9324	73.9759
64.9672	78.0356		72.4812	75.5396		72.3656	60.0214		42.1362	85.4475		43.0032	82.7243		61.6726	69.8825
71.383	79.6162		79.7062	71.0141		69.8802	60.3599		37.8012	82.9288		36.414	81.7595		58.3202	70.8305
62.424	76.9009		73.6372	71.9187		69.5334	62.1866		37.1076	85.7288		41.3848	82.8974		49.3034	81.4346
48.7832	76.8707		77.8566	72.3767		65.3718	61.9999		33.5818	85.8263		35.0268	82.1646		68.9554	71.0096
57.4532	77.1278		72.3656	73.1156		63.1176	72.9053		37.0498	86.6445		36.3562	83.2952		61.557	70.3058
61.9038	78.1034		84.2146	71.4831		88.6074	62.7408		40.0554	87.19		36.7608	83.9701		60.401	74.5319
63.1754	78.0108		63.9268	72.28		56.933	64.5516		40.8646	85.4414		32.1946	80.4313		64.447	73.2328
61.9616	80.1389		84.9082	74.0765		80.1108	59.6726		31.212	84.5642		35.1424	82.4808		37.5122	84.8226
67.1058	77.9267		73.0592	74.3807		79.3016	62.5742		35.1424	85.3011		39.4774	82.1506		62.6552	73.7727
89.8212	58.0031		76.8162	73.8317		66.8168	65.1856		39.1884	83.1979		34.5066	83.4331		55.2568	74.3304
62.1928	79.2242		75.3712	72.9505		77.1052	59.7796		34.969	85.129		34.102	80.6828		65.892	72.3523
64.0424	77.9305		68.493	74.217		75.429	59.9501		41.7894	84.618		34.4488	80.9422		49.5346	81.5479
58.5514	79.45		64.8516	71.1932		75.0244	61.0775		45.7776	83.8756		43.4078	83.1089		55.6614	75.2253
67.2214	79.476		77.2786	71.8246		67.2214	62.3365		40.2288	83.76		43.1766	83.7659		70.1114	74.3066
43.8124	74.8906		78.8392	72.6324		63.002	62.9736		41.6738	85.455		38.4948	82.8938		65.8342	73.9584
68.8976	80.6053		65.5452	73.1557		46.0666	68.3282		33.9286	84.1251		38.4948	81.7434		60.6322	73.3543
72.1922	78.1605		62.135	72.4515		65.3718	61.7218		41.9628	84.4602		34.3332	82.0008		61.2102	75.5319
52.7136	77.7291		78.6658	71.4952		76.8162	60.2526		48.552	84.3901		38.5526	82.7532		62.6552	73.4527
72.8858	77.8936		79.7062	72.639		77.5098	59.0946		37.6856	85.4363		35.547	81.5743		39.882	84.3087
58.5514	78.801		71.2096	72.5032		75.4868	62.6118		42.483	84.8767		35.1424	82.5716		64.447	72.371
61.9616	78.2204		77.9144	72.1809		79.6484	63.1934		37.9168	84.582		33.4084	81.5601		44.9106	79.0293
66.0076	79.8353		63.4644	71.4988		68.9554	60.2464		41.2692	86.3274		36.5296	81.8429		46.7602	83.3753
64.736	76.5065		71.672	72.3896		76.007	59.6516		38.2058	85.8347		62.3662	84.6186		60.5744	70.3882
66.4122	78.4218		67.5682	70.919		74.1574	63.1928		40.171	84.6004		33.1194	81.9298		62.9442	74.5973
63.4644	78.7838		77.6832	73.0246		76.4694	60.0826		41.3848	85.5867		40.9224	81.3127		63.5222	72.7874
60.3432	75.8959		71.8454	71.8076		65.603	61.8043		41.8472	84.3657		35.8938	82.0811		41.905	82.6182
64.158	79.7571		72.539	73.9415		78.5502	62.1715		39.2462	84.567		43.4656	83.4058		59.534	75.2648
57.9734	78.3709		78.4346	71.6033		81.0934	61.1737		38.6682	83.9159		30.923	78.3025		68.204	76.4383
66.1232	79.1021		73.8106	74.1238		64.3314	63.6812		44.3904	84.6733		33.2928	82.0402		42.9454	83.1702
63.5222	78.4645		76.6428	73.127		76.8162	61.0843		36.7608	84.7152		33.8708	81.8687		67.915	72.6139
60.401	77.872		67.8572	73.3889		72.8858	58.0707		39.0728	82.7545		34.4488	81.7975		61.2102	70.1393
68.6086	80.69		83.8678	73.4538		65.1984	63.3936		35.836	85.2925		36.414	84.619		38.7838	79.824
60.2854	77.9402		75.3712	71.3528		71.961	63.222		38.437	84.021		39.0728	83.7903		33.8708	79.9994
61.2102	79.055		79.186	73.6262		63.291	62.2898		38.3792	82.4456		38.437	81.7645		41.3848	81.3185
59.3028	78.1614		66.4122	72.6285		65.7186	62.7728		37.3966	82.6059		36.4718	82.7711		65.4296	72.6911
67.7994	79.5327		78.7814	71.5053		73.5216	61.1276		42.3096	83.3078		31.6744	80.095		64.736	65.2779
64.447	78.3008		70.0536	71.7255		76.4116	61.341		31.3276	82.6795		40.0554	83.1665		78.3768	78.1517
59.9386	74.5022		77.6254	71.8254		66.9902	64.4335		37.9746	86.0021		43.2344	85.1189		62.5974	73.6797
72.7124	81.3285		69.0132	71.6009		63.869	63.8339		34.102	84.7712		36.0094	82.6064		39.6508	84.4879
62.7708	76.6869		59.0138	74.2014		78.319	56.7393		41.3848	84.8823		36.7608	81.6568		63.58	74.2013
68.5508	78.3547		69.5912	73.303		80.2264	60.2377		35.0268	82.9772		38.5526	83.2904		56.066	73.5041
64.5626	78.7795		78.9548	74.1638		64.6204	62.0778		37.1654	83.9449		33.524	82.846		63.002	72.3015
72.6546	79.7427		72.6546	70.8885		69.5912	64.9832		39.9976	82.7431		33.0616	82.0397		48.841	82.8452
63.5222	79.1965		68.6664	73.1294		65.3718	61.5309		43.639	83.4706		41.7894	82.9852		59.8808	71.7201
61.3836	75.4859		65.6608	72.3918		71.4986	62.081		44.8528	84.7823		34.1598	82.3485		50.1126	82.2536
62.3084	80.2545		72.4812	71.1066		69.7068	79.9541		39.0728	83.5334		34.3332	82.4822		50.4594	82.2061
67.7416	78.9195		70.805	72.0626		72.0766	61.2029		37.1654	83.5722		34.5644	82.1533		44.9106	85.8111
66.0654	79.9367		68.782	72.4896		80.1108	61.6891		34.5644	84.6701		42.8876	83.3637		50.6906	85.5262
61.4992	75.644		71.7298	72.8735		67.5104	59.2976		35.547	84.8784		36.2406	82.2732		32.1368	86.2859
63.002	77.5393		65.4874	72.9811		67.2214	62.6303		35.6048	85.5984		43.639	83.2914		59.1294	71.0832
71.672	72.6426		59.1294	71.4723		64.6782	64.9042		37.57	83.3597		43.061	82.3597		62.1928	73.0471
58.1468	74.7655		78.6658	73.6467		70.1114	61.6449		42.5986	87.8028		41.5004	83.2419		60.401	72.9241
60.8056	79.4078		72.539	73.1543		68.782	63.209		46.1822	87.4165		33.813	81.319		51.6732	81.3074
64.6204	79.0374		69.9958	72.0902		77.2786	61.0572		41.2114	84.9573		36.992	81.8091		48.6676	81.8785
66.9324	80.0335		70.227	70.9788		68.5508	70.2879		34.9112	84.7573		36.5874	81.1366		45.3152	82.8222
63.1176	78.5544		74.3308	72.2191		70.7472	58.4539		42.5408	84.5793		32.079	82.567		68.3196	70.558
59.1872	78.0316		74.3886	72.2637		73.117	62.3572		35.836	84.6458		33.6974	81.5168		59.823	74.7816
62.5974	76.1812		71.094	73.5762		63.869	57.1615		36.703	84.1483		35.0268	83.7035		60.7478	72.1434
63.5222	75.7572		68.782	72.3982		70.1114	61.2494		44.795	84.9054		33.0616	86.0153		49.7658	82.7981
59.7074	79.2046		69.1866	73.2038		73.2326	61.3989		39.5352	84.4831		36.2984	82.5701		58.8982	75.1101
68.3774	78.7723		71.5564	71.0095		63.869	62.8062		39.1884	85.0565		43.1766	83.1354		44.9106	80.4197
35.9516	74.9896		66.2388	71.5032		76.296	57.4503		38.5526	83.2518		34.391	82.4405		40.6912	84.2168
56.5284	78.5059		72.5968	72.5903		64.9094	62.6402		35.7204	82.813		30.923	81.8437		49.3034	84.5016
62.0772	78.4652		69.8224	72.9552		76.3538	61.6235		38.8994	85.6689		32.8304	81.3002		65.314	68.3012
67.1058	79.6927		65.4296	71.4245		70.0536	62.5055		40.2866	85.3461		34.3332	80.5918		69.3022	75.0313
63.3488	75.7555		81.6714	72.5638		67.4526	61.9828		36.6452	84.3773		37.2232	82.7812		63.1176	75.0813
71.672	82.079		65.7764	69.6655		71.1518	60.4221		39.304	85.0651		37.9746	82.7759		62.4818	71.951
68.0884	79.8757		69.7646	72.2768		54.7944	63.1314		37.57	83.9882		48.8988	83.5697		58.4358	74.395
59.534	78.9742		67.048	74.4803		73.2326	59.3334		40.9224	83.9951		34.391	81.3491		63.6956	75.2259
57.6266	77.8596		64.5626	70.8205		70.227	60.3394		43.1188	84.7977		41.4426	82.4612		64.1002	69.561
65.1984	79.7656		69.5334	73.6189		75.3134	61.4447		41.4426	84.7034		31.212	82.047		59.1294	72.7424
57.4532	76.4492		72.9436	71.4515		67.8572	78.7489		41.5004	85.7309		33.0616	81.6896		76.0648	71.1642
62.3662	77.693		71.2674	71.9858		45.084	69.6733		42.5986	86.2716		43.5812	82.2023		60.1698	72.9656
62.8286	79.1694		76.5272	71.6387		68.6664	65.5766		47.9162	85.135		46.2978	85.3298		61.7882	72.3453
67.626	80.2903		71.0362	71.2092		73.6372	62.1539		39.4774	88.0088		38.726	81.7135		62.7708	75.0663
62.9442	78.1521		64.3892	73.1992		71.1518	66.5444		40.8646	81.6928		37.281	83.1553		49.9392	82.4661
66.0076	78.9432		70.6316	71.4216		69.5334	59.798		38.6104	84.4109		37.3388	83.1939		48.4942	81.2778
61.268	78.7118		69.9958	74.2913		71.7298	63.5223		49.0144	86.5003		34.102	82.2953		41.5582	83.2485
65.4296	78.8351		72.5968	71.9426		76.4116	63.4387		40.5178	83.1025		36.2984	84.3123		48.1474	85.8109
69.5334	79.8295		87.9716	71.4985		72.8858	66.0158		29.0734	85.8715		33.0616	82.4595		33.4084	77.7688
71.3252	79.8113		72.4234	71.7624		73.2904	60.7785		38.9572	83.745		34.68	81.968		60.6322	74.3684
59.4762	77.6825		66.6434	72.8582		65.7764	61.8813		40.9224	86.42		39.1884	84.8702		75.2556	75.7407
68.7242	78.9007		67.1058	73.1856		52.887	68.3679		38.3214	86.013		53.8118	84.7077		63.4066	74.5331
61.2102	76.7644		73.9262	71.9703		69.4756	62.9034		38.0324	84.9797		33.235	82.5223		60.8056	71.8445
63.4066	75.9234		69.7068	73.9299		68.3196	61.8982		38.6682	84.0147		45.4886	84.2646		63.2332	77.0979
59.4184	79.7885		76.1226	71.6673		72.6546	59.9752		33.1772	84.5657		28.0908	88.3105		69.8224	74.6514
62.5974	77.8908		68.9554	71.9727		68.8976	62.6859		36.125	84.5927		39.9398	83.1491		58.2624	74.3581
65.8342	78.7802		81.5558	72.9987		74.0996	63.8021		46.0666	88.3019		35.3158	83.0027		69.7068	76.7776
68.0306	78.9334		66.9902	71.4819		72.1922	59.9494		56.644	87.0807		35.547	82.2802		73.2326	71.4433
62.5974	78.0971		63.6378	73.6669		75.6602	60.1919		35.9516	84.8318		34.391	81.9282		67.5682	74.7086
66.3544	78.9883		73.5794	69.9409		71.383	61.4938		37.8012	83.6928		34.102	82.085		48.552	83.9263
61.3258	75.5691		71.4986	71.4948		72.6546	65.0279		34.1598	81.9711		36.414	81.7662		60.1698	70.531
65.0828	78.6189		73.3482	71.6033		86.411	62.138		39.2462	83.1509		33.813	82.093		62.9442	71.459
66.4122	78.8112		73.5794	71.5688		70.1692	61.2124		32.5992	82.9782		35.258	86.6597		46.529	79.9977
65.0828	78.0833		81.2668	72.7333		77.2208	60.8369		40.749	88.0414		34.2754	82.9564		63.3488	73.0874
66.0654	79.4417		67.2792	71.8806		78.7236	68.6436		32.1946	82.3337		75.9492	84.6054		59.0138	70.9328
67.1058	78.3696		77.0474	72.5115		78.7236	62.8602		38.8416	82.623		31.9634	87.639		46.7602	83.3793
63.4066	77.2733		69.9958	71.4249		67.9728	66.2406		37.1076	85.613		34.3332	80.8115		68.2618	71.9776
69.1288	70.6216		78.3768	72.677		68.3196	61.2027		38.7838	85.0373		35.0846	82.1733		56.5862	72.0045
45.373	75.8016		74.6776	71.8114		69.9958	62.7323		39.7664	81.0678		43.5234	86.1879		65.1406	66.28
71.7876	77.4596		68.3196	73.1258		62.8864	62.8419		39.6508	86.336		33.1772	81.3849		56.066	73.7239
70.6894	78.4102		64.2158	72.4318		71.2096	58.3725		39.3618	84.1698		41.5582	82.3175		64.6204	70.5186
49.6502	76.7899		71.4408	70.766		65.1984	61.6173		39.882	83.9921		39.7664	86.3854		54.043	74.035
56.933	74.4316		72.1344	72.7459		71.672	63.3795		37.7434	85.3862		40.0554	81.1026		71.672	76.4962
71.672	72.477		78.6658	71.6337		73.5216	59.6293		35.7782	81.8051		31.8478	80.8903		62.8864	73.4826
68.204	70.2801		72.8858	70.8161		64.3314	63.7397		42.3096	83.9674		37.1654	82.9531		59.4184	70.6831
66.2388	80.354		79.8796	72.1799		72.7124	54.3963		36.0094	84.7937		33.9286	80.9783		64.6782	70.1449
62.9442	77.7784		72.3656	70.1282		69.7646	59.1341		34.7956	85.0914		40.1132	85.1839		45.5464	82.9044
63.9846	77.913		66.8746	73.4416		68.8976	60.7359		33.0038	82.8212		44.8528	85.5924		63.869	73.2043
66.47	77.6416		70.6316	71.1915		37.7434	74.9377		36.1828	85.1587		35.0846	81.9126		47.2804	82.6724
60.401	79.8176		79.186	73.1386		36.2984	75.8698		32.1946	83.4284		36.8764	81.6771		57.9156	72.9346
58.667	77.2966		69.7068	72.8206		78.2034	59.962		38.8994	86.339		38.6104	83.183		71.4408	69.9609
63.002	77.9078		66.5856	71.9164		72.828	61.9549		39.015	86.435		39.4774	83.72		30.2294	78.6849
66.7012	77.8663		72.3078	74.7515		68.7242	62.118		39.7664	84.7959		33.8708	82.7092		71.4408	70.0648
62.1928	78.6337		80.7466	72.2859		70.227	61.642		44.2748	85.0009		41.5582	82.926		48.4942	86.8438
64.3892	78.3141		71.1518	72.4461		67.7416	63.173		40.5178	85.6481		32.4258	79.5277		36.2406	81.635
68.8976	79.9764		67.9728	72.8365		69.9958	61.5633		36.125	95.4049		48.9566	85.2528		59.9386	71.8155
65.2562	78.5794		70.227	71.3649		78.03	63.367		37.3388	85.4578		46.4134	83.77		59.0716	73.5345
73.0014	80.5287		73.8106	70.4929		68.0306	59.4239		41.7894	85.5632		32.4258	81.547		60.401	72.2916
59.7652	77.745		73.9262	72.7334		65.1406	58.0265		35.7204	83.9915		41.3848	82.2922		43.35	82.5356
64.8516	76.0415		75.7758	73.3045		65.9498	60.3169		40.5178	85.0627		35.4892	82.4251		62.5396	71.8213
71.2674	79.8637		73.8684	73.1158		74.3886	61.7962		37.0498	83.0969		45.6042	84.7591		44.6794	85.2648
69.5334	79.1205		75.429	71.3745		76.2382	59.6128		38.726	83.4833		34.8534	82.2339		67.1636	77.0629
62.0772	79.5532		66.8746	70.8487		69.8224	61.2766		37.2232	84.725		34.7956	82.0649		59.5918	73.916
64.9094	79.8959		68.204	72.8297		75.429	60.0054		38.3214	84.8617		39.304	83.0772		68.3196	72.1922
60.2854	78.1429		71.4408	71.4348		68.6664	61.8853		41.7316	84.4964		35.836	81.4213		61.4992	72.7261
61.6726	78.3467		74.7354	72.7182		75.7758	63.6647		39.5352	85.5922		34.0442	82.3959		59.4762	73.9577
66.5278	78.4721		76.4694	71.5907		39.1884	77.1528		43.0032	86.5503		39.0728	82.9455		60.9212	74.7475
64.9672	77.6245		68.8976	73.59		64.2736	59.1142		44.7372	84.1552		33.6396	80.9158		52.598	82.7553
64.158	79.2545		72.7124	72.7289		72.4234	60.9562		37.3388	83.4978		41.8472	82.147		59.5918	72.3329
66.47	79.6593		72.7124	71.9232		36.3562	75.2762		42.4252	85.69		34.3332	82.2068		61.7304	73.0483
59.245	78.4587		65.1984	72.2058		37.7434	75.8891		43.1188	88.3081		38.6682	82.5963		52.8292	81.764
66.181	79.187		68.9554	72.0852		49.6502	75.4522		32.946	90.1917		35.836	82.3301		69.938	71.9252
64.5048	78.224		73.3482	71.1805		72.539	59.4722		42.5408	84.1334		36.5296	82.2328		61.0368	70.3207
68.7242	78.9247		63.7534	72.669		79.764	60.7326		39.9398	84.1337		34.3332	82.5478		58.0312	73.1631
63.8112	80.4735		59.4762	73.434		70.1692	62.5351		33.813	82.7172		38.6682	80.3921		62.713	68.0928
76.9318	79.8348		83.0008	71.0277		64.3314	63.0752		43.061	84.0728		39.015	82.9792		68.0306	75.281
58.8982	76.5615		71.961	70.6577		49.6502	65.5096		41.3848	85.2138		34.7378	82.7673		63.3488	72.2963
65.4296	77.5251		71.961	72.6563		70.5738	61.1715		38.5526	84.9767		50.0548	84.5995		67.626	73.4427
67.6838	80.3619		70.516	72.1889		64.2158	62.8348		44.8528	84.6495		34.3332	82.4505		49.8236	81.3623
55.0256	77.4489		87.9138	72.2017		44.5638	74.8711		42.0206	84.5493		59.4184	86.2275		66.2966	73.8891
58.4936	74.8888		68.204	74.1575		65.1406	61.3661		37.5122	83.0686		30.2294	88.1071		34.6222	85.9382
64.9094	79.2213		73.695	70.8382		36.1828	76.0058		38.0902	83.5871		36.5296	82.4579		47.3382	82.7532
57.3376	76.5331		60.5166	73.8501		77.741	63.5534		38.437	83.4289		33.6974	83.551		44.9684	81.5254
59.0138	78.9742		76.0648	72.1658		67.1636	66.0603		38.148	85.1611		47.974	87.6905		61.6148	75.381
58.1468	75.9368		63.7534	73.448		71.4408	61.9088		38.0902	84.3874		37.1654	81.9189		69.7068	72.2948
66.2388	78.9014		79.5328	71.4573		76.0648	61.2533		38.0902	80.7496		39.304	84.2636		62.9442	71.6359
58.956	78.7527		70.9784	71.4069		54.043	67.2923		37.5122	83.9556		36.5296	82.1889		43.6968	81.3492
64.7938	79.754		68.6664	70.5375		78.9548	64.0347		41.1536	83.0062		33.1772	81.6815		54.91	74.9298
57.9734	75.886		70.3426	69.7633		68.8398	65.8674		44.9106	84.9542		36.3562	82.2956		63.9268	71.723
64.447	80.8607		80.7466	71.9379		74.562	61.5397		36.0672	82.2616		34.969	80.9416		68.1462	69.809
62.8286	78.3431		76.2382	71.9709		78.3768	63.5519		36.125	84.7871		39.1884	83.0655		45.8932	83.0841
61.557	77.3442		65.4296	71.9381		78.897	62.6482		38.7838	82.6281		38.4948	82.2151		64.5626	73.9287
61.0946	77.8299		73.8106	73.7607		72.8858	61.7087		41.327	85.925		33.813	82.9206		60.2854	70.1969
65.1406	79.6958		69.9958	73.2484		70.8628	59.4489		37.4544	84.9849		31.7322	81.8417		64.9672	71.589
71.961	78.1758		64.9672	73.4914		78.897	57.8984		35.836	84.1615		36.2984	81.3185		58.378	73.7563
69.5912	79.091		76.874	72.3737		77.0474	62.1812		39.6508	83.9413		37.6278	84.4199		54.2164	83.8938
62.0772	77.7899		81.8448	73.836		79.3594	60.5252		44.1014	86.0943		33.8708	81.9757		70.4582	71.6162
78.4924	79.9252		76.4116	72.348		76.585	64.1483		34.6222	82.4882		39.9398	82.077		40.171	86.1578
65.314	77.9787		68.9554	72.4714		73.5794	61.0922		42.194	82.3233		38.5526	85.9563		66.9902	74.1156
62.1928	77.2679		69.7068	73.02		83.9834	58.2128		39.4196	82.0854		34.9112	82.0708		68.204	71.0163
67.6838	80.251		78.4346	71.2443		73.0014	60.3356		34.391	84.4584		33.0616	80.2383		33.1194	79.3559
64.6204	78.3845		75.8336	71.9167		44.506	76.9306		47.9162	87.2574		33.813	81.5818		47.9162	80.6
61.9616	78.5946		70.7472	72.0684		69.8224	61.6386		36.0094	87.1006		38.7838	83.5634		58.0312	74.426
61.9038	79.0286		69.1866	73.4075		48.841	65.9386		42.0784	85.0336		34.4488	83.2892		66.1232	66.3779
60.4588	76.5401		68.6664	69.6197		76.9896	61.0211		36.9342	85.1041		39.5352	83.626		60.7478	73.1518
64.5048	78.3556		72.25	69.287		64.0424	61.0582		33.6396	85.1751		35.0846	81.4189		56.8752	80.6135
62.3084	77.807		81.7292	73.0126		35.2002	75.13		39.6508	85.836		35.9516	81.471		63.6378	74.4462
69.36	78.1136		75.718	72.8752		73.1748	59.1834		40.5178	84.1767		43.5234	81.918		31.4432	80.9594
58.2624	78.1349		70.6894	71.5854		77.2208	61.2019		38.2058	83.7595		42.1362	83.727		59.4762	84.7234
64.158	79.2349		73.5794	72.178		62.713	59.367		38.0902	84.5986		34.1598	82.2229		64.6782	74.7269
59.7652	76.4662		78.4346	71.7336		69.2444	62.4041		39.7664	85.8616		35.6626	82.7339		63.6378	74.5545
70.1692	79.3823		73.3482	72.8765		77.0474	58.8365		43.1188	85.2866		34.2176	80.9166		61.4414	72.1834
64.9672	79.2994		68.0306	71.9373		37.8012	78.1872		36.6452	83.7864		43.1188	83.4839		64.3892	73.0446
63.4644	78.1337		74.4464	72.446		84.1568	60.6429		38.9572	85.3635		32.0212	80.7999		64.7938	72.2733
53.6962	77.6927		81.3824	68.8228		88.2606	65.4194		36.9342	85.0161		39.7086	82.5006		64.2736	73.2549
61.4414	77.9102		62.9442	72.0414		75.2556	62.5275		35.6048	83.7291		48.4364	85.5596		48.1474	82.2408
64.1002	79.8407		69.938	71.5646		67.3948	62.8343		36.4718	84.9092		63.9846	94.4081		62.5396	73.2652
56.066	78.6596		65.4874	72.7361		75.0244	58.9801		42.5408	85.591		33.9864	83.5784		66.0076	70.606
65.1406	77.3105		74.9666	71.5659		71.383	59.5242		39.7086	85.3451		32.657	81.5944		58.3202	75.5981
60.69	78.7713		73.1748	72.5346		78.0878	60.9791		38.4948	83.2133		47.4538	83.9802		60.401	72.6645
62.7708	78.1115		72.8858	72.9466		52.6558	69.5061		34.0442	82.0068		33.235	82.9291		60.3432	66.6088
66.759	78.0384		67.9728	73.9295		66.181	63.5732		39.9398	83.8584		30.8074	77.9271		58.0312	72.1016
60.8056	77.215		65.2562	71.9796		74.0418	62.1356		37.2232	84.9702		47.3382	86.5085		66.3544	72.5169
66.759	78.9439		75.8914	70.4262		72.0188	60.8109		35.4314	82.8991		32.657	81.1094		68.2618	75.2883
63.1176	80.2193		83.0586	72.231		73.7528	57.0322		36.125	83.7445		35.3158	83.4814		42.4252	79.4429
63.2332	78.4734		72.4812	72.7005		82.8274	57.0968		40.8068	83.5182		34.7378	81.6876		38.726	74.6073
70.4004	79.8934		74.0996	72.9044		50.5172	81.8255		41.5004	84.6617		37.2232	82.0257		63.6956	74.192
59.4184	77.9854		71.2674	73.0952		59.4762	80.8088		41.4426	86.1492		33.0616	82.4541		50.2282	81.6047
66.1232	61.9041		69.071	71.0878		40.3444	74.4221		34.391	83.6755		34.7378	80.6238		64.0424	73.0742
57.0486	78.3656		69.0132	73.4539		75.14	61.2959		44.1592	85.175		34.0442	82.4029		59.534	72.8312
64.5048	77.7974		82.4806	72.2959		92.191	63.3541		43.061	84.6449		38.2058	85.9877		57.222	71.2788
59.1294	78.9956		76.007	72.0531		71.961	61.7573		41.5582	83.2985		33.5818	81.686		65.3718	81.3886
62.5974	79.3296		69.4178	71.2793		90.3992	63.2795		49.3612	86.1437		34.7378	83.2378		47.396	84.154
65.025	78.6465		81.209	71.7869		75.429	59.1099		42.5986	83.4173		34.7378	81.4693		69.7068	71.7648
78.2034	80.8902		72.5968	72.0035		69.1866	61.5517		39.8242	85.587		46.9914	83.6637		58.6092	73.5548
62.424	78.5206		74.9088	72.1141		76.4116	61.5863		34.8534	79.5596		35.547	81.9041		65.603	70.3372
62.713	78.1702		78.8392	71.8884		70.9206	63.1032		41.7894	84.7929		35.9516	82.0492		61.0368	75.2427
64.3314	78.6019		82.3072	72.2369		46.0088	78.2664		39.304	81.9892		36.2984	82.9876		40.2288	82.8058
70.4004	72.0241		65.7764	71.1663		85.7174	62.6689		40.8068	85.9655		44.6794	84.6956		65.5452	72.6948
68.493	77.5608		74.9666	70.1611		72.6546	61.823		32.7148	82.2171		31.6744	78.3699		72.0766	69.5603
65.314	78.9936		69.8224	71.5468		66.0076	58.9119		35.8938	83.9579		44.0436	82.6453		38.0324	81.6127
63.0598	78.3686		68.3196	72.6161		74.9088	59.5175		37.7434	85.7809		46.4134	82.7768		53.6962	85.9257
59.8808	80.1486		76.4116	71.5111		61.7882	61.0119		40.4022	85.7802		37.1076	82.6515		56.933	73.6439
64.3314	78.4476		68.2618	72.0385		68.0884	65.9433		28.7266	81.8318		45.5464	84.2106		66.9324	73.466
65.314	78.9435		75.2556	73.2295		74.4464	63.0202		38.726	84.4077		39.593	83.4717		62.2506	72.6858
66.0654	80.5369		69.071	70.2891		73.8684	62.986		36.4718	80.6228		40.9224	82.4938		42.483	84.851
59.823	78.5028		83.2898	72.664		67.8572	59.9224		39.5352	84.3107		40.749	83.4984		63.4066	71.0835
59.7652	64.4646		67.915	69.4973		76.1804	60.999		44.8528	86.1053		36.2406	82.08		49.3612	81.5934
62.4818	78.8495		77.452	71.3409		69.4178	60.1921		40.8646	86.4312		37.3966	84.3849		64.3892	69.9859
63.1176	77.0711		74.0418	74.6545		66.3544	64.3756		36.6452	83.607		36.6452	83.4682		63.1176	72.5046
63.002	79.1745		70.227	71.8289		63.869	60.1482		40.5178	90.6279		36.5874	82.5857		57.4532	74.6585
61.846	78.7862		73.2326	72.2093		72.3078	60.3263		36.8186	83.2664		40.2288	85.6553		42.9454	78.4034
61.0368	76.4632		72.7124	72.4068		35.7204	76.7006		41.0958	85.0173		57.0486	86.0789		48.6098	82.3047
70.1114	78.5921		73.4638	71.867		73.8684	62.7424		67.2792	86.1398		37.7434	82.1435		45.2574	79.2995
62.6552	77.256		71.4408	74.0493		76.585	60.444		47.1648	85.5597		44.6216	84.5209		71.2096	78.1988
67.626	78.7636		70.6316	72.7001		75.3712	62.9425		39.9398	86.1417		39.6508	81.6558		39.2462	79.0392
63.869	78.9244		67.9728	74.1334		78.4924	60.519		34.5644	84.623		40.6912	82.1249		62.424	70.0625
59.0716	75.6646		80.053	73.4663		54.2164	62.4492		37.6278	85.6395		34.391	81.621		61.4414	74.7968
62.0194	78.693		72.3656	73.3713		70.227	62.9804		41.038	85.4682		33.6974	82.4798		57.6844	71.2512
59.1872	77.3251		82.5962	73.7228		72.3656	61.9569		33.4084	82.8678		61.557	87.4528		30.2872	81.9859
35.7204	76.5216		80.8044	70.2562		68.782	64.4047		38.437	84.6836		33.1194	81.8118		57.9156	74.4993
58.7248	79.2582		71.4408	75.4082		79.9374	60.7317		43.1766	84.7077		33.2928	79.7858		62.5974	71.3784
66.4122	78.8944		69.1288	73.0369		62.424	64.9046		47.4538	86.5965		40.6334	82.9303		59.4184	75.1513
68.4352	78.4594		68.6664	71.808		69.2444	61.6889		40.5756	84.3472		43.9858	82.689		64.1002	74.6272
63.1176	80.0509		67.048	73.4058		62.0772	62.7592		36.7608	81.6494		31.2698	81.6106		59.7652	73.826
62.8286	79.4911		74.2152	71.039		81.5558	63.971		36.5874	83.1924		44.7372	84.3225		62.4818	72.5454
66.1232	77.6471		61.9616	71.7555		67.4526	61.8202		39.4774	85.2316		36.6452	83.7958		65.2562	73.1117
67.9728	79.4661		72.8858	72.5047		69.7646	62.2205		36.992	85.176		36.414	81.9342		46.4712	83.4137
65.314	80.1823		69.5334	70.8757		76.9318	59.2149		52.02	85.8602		35.0846	82.2059		61.0368	71.6996
65.5452	80.0487		78.4346	72.2568		77.7988	61.7596		37.281	84.6346		35.3158	82.2363		47.396	82.1465
70.516	78.1077		66.181	71.9184		70.6316	61.7228		42.1362	85.9316		32.946	80.9268		63.9846	75.042
62.0194	79.0911		74.9666	73.3654		73.6372	62.6589		43.7546	84.998		42.4252	88.0593		49.0722	83.7082
62.5974	81.1513		80.3998	71.5136		66.0076	61.2375		32.4258	89.6587		42.194	85.1487		49.3612	83.0371
62.5974	80.1784		65.6608	73.6046		73.8684	58.5333		40.749	84.0596		40.171	83.1296		59.0716	73.262
55.488	76.9441		73.2326	72.7437		68.6664	58.6876		41.616	85.4877		33.9864	81.2911		43.061	84.9218
66.181	79.3857		78.2612	70.308		74.0996	63.7293		29.9404	82.7752		34.7378	82.5716		70.3426	70.1758
60.5166	78.2694		69.7068	71.9382		78.5502	64.4174		37.6278	85.5582		38.6682	82.879		43.2344	78.875
65.2562	78.2161		69.7068	71.887		85.544	60.66		32.8304	82.3583		33.9864	81.876		65.9498	74.6618
60.2276	78.4191		72.3656	71.9587		68.1462	60.389		42.3096	84.8133		39.0728	83.4486		63.58	71.4206
66.5278	82.2953		70.9206	72.6673		71.3252	59.5776		43.6968	87.8707		35.2002	81.9561		64.8516	72.8875
65.892	78.7773		74.0418	73.4336		68.6086	62.6905		48.263	86.3454		36.1828	81.1343		45.8354	82.3208
58.378	76.2344		81.498	72.0808		63.58	64.7036		39.4196	83.4532		36.414	81.819		65.892	73.9546
64.2158	78.6131		67.3948	72.3602		71.961	60.3246		41.7316	86.4006		30.5762	80.024		60.4588	75.0079
60.979	77.3125		71.383	71.9892		64.2158	64.7568		36.5296	84.5597		34.3332	81.6969		50.286	84.0199
62.4818	78.8746		76.0648	74.4817		72.0766	61.9003		45.4308	84.6815		42.7142	83.5252		49.997	84.6907
64.5626	79.4465		78.5502	72.6465		71.383	58.5468		40.749	84.143		38.6104	82.8376		47.2226	84.5424
63.869	79.3833		64.158	72.5887		69.1288	62.3237		36.992	85.0691		37.1076	85.3966		51.5576	85.7326
61.1524	77.8552		69.649	72.7379		61.9038	79.8728		34.7378	84.6128		43.6968	83.529		61.557	72.9374
61.4414	77.1506		67.9728	72.5215		77.6254	61.0003		43.0032	85.7805		34.2176	80.9019		66.2388	74.2088
61.557	77.2889		72.25	70.974		77.163	64.7163		40.4022	83.1573		33.813	82.0821		71.2096	71.3541
72.4234	79.7262		67.4526	72.9545		73.0014	61.0319		39.3618	84.0519		41.5582	83.8754		68.8976	71.8173
60.7478	76.1906		80.5154	71.7894		79.0704	60.6492		33.9864	82.3932		65.5452	86.4374		45.1418	84.8526
63.58	78.4933		61.4414	72.6796		67.626	61.5639		35.4314	80.6035		33.9286	81.5951		62.1928	70.9504
58.4358	79.7849		81.5558	70.4868		75.6602	57.6494		36.703	83.3688		34.6222	81.7957		71.8454	70.0343
60.2276	76.302		71.672	71.5998		76.1226	63.4128		48.3208	87.8711		40.4022	81.6636		61.6726	79.0365
45.084	78.6483		73.5794	70.7574		64.5626	60.216		42.3096	85.8654		36.414	81.7859		62.6552	74.2622
65.8342	79.2708		75.718	72.0249		67.3948	59.5767		41.7316	83.249		40.9224	82.6415		70.227	76.053
56.2394	77.5759		66.6434	73.5213		72.3656	61.0244		37.6856	85.001		35.3736	82.8618		66.5856	73.1296
38.3792	74.7723		70.4582	72.0569		75.429	64.0479		42.194	84.5655		66.2966	86.239		54.621	74.3525
62.4818	77.8108		76.9896	72.7186		73.406	62.0095		37.5122	83.5296		39.5352	82.9367		57.511	74.1878
64.5626	77.3646		78.7236	70.2421		67.1636	62.9982		40.1132	85.5234		35.4892	81.7495		63.9846	72.0784
62.7708	78.0277		67.8572	73.4617		81.3824	62.0417		39.5352	84.6166		35.1424	81.8763		70.8628	74.6005
66.2388	78.3765		70.516	73.4073		65.1406	60.603		43.061	84.7731		36.8186	81.1298		47.3382	76.2028
57.3954	76.6792		65.2562	72.914		74.851	60.0407		38.8994	82.7833		41.5004	83.5207		64.3314	70.7776
67.337	77.3666		64.1002	72.2157		72.6546	61.2281		49.0722	84.5319		45.2574	85.2535		43.0032	80.7785
73.7528	71.7816		74.0418	72.6668		72.8858	56.0306		36.5296	82.6915		32.1946	81.0966		56.4706	72.0573
62.1928	77.107		66.5278	73.4526		65.1984	60.0871		41.7894	83.9936		38.0902	82.8956		65.314	72.0248
60.979	77.7809		66.6434	72.9047		72.0766	60.2574		52.4246	86.6951		44.217	85.9778		59.5918	71.6964
62.8864	80.2422		62.1928	72.3277		62.0772	63.1473		39.6508	84.4291		34.1598	81.6305		61.1524	71.3704
63.6378	80.7948		66.2388	73.4275		77.6832	59.1533		38.8416	83.3483		41.9628	83.1796		53.465	82.8978
62.5396	78.4942		74.0996	71.0958		58.2046	61.6701		36.8764	83.1965		35.2002	81.8136		62.3084	71.2539
66.8746	78.7786		62.7708	71.008		73.4638	59.5521		41.0958	83.9255		33.3506	80.3749		62.5974	69.887
42.7142	77.3663		66.8746	72.1908		68.9554	63.9791		36.8764	82.261		54.3898	85.2968		49.7658	81.5726
57.8	77.6132		79.5906	69.8729		66.0654	61.8784		33.813	81.4133		35.4314	83.0536		45.084	76.5628
59.7074	77.1862		85.7174	72.0776		71.0362	61.9847		41.7316	84.8598		46.4712	84.4762		66.2388	72.3957
61.7304	78.7255		73.3482	72.5925		63.1176	59.7616		46.1822	88.9178		34.102	80.869		39.5352	87.7121
62.0772	79.0546		73.9262	71.9604		72.5968	56.7321		35.6626	85.8393		33.8708	82.052		70.0536	70.346
77.1052	80.2084		71.6142	71.5413		86.7	59.7405		38.8416	82.943		35.7782	80.6661		59.0716	76.2583
58.4936	78.0821		68.8398	73.2234		70.805	58.7693		33.7552	84.4871		35.7782	83.2658		45.8354	84.0498
65.4874	77.2123		79.1282	72.8877		69.8802	58.962		37.3966	84.2645		34.68	82.2808		67.626	69.4888
60.5744	77.1337		70.516	69.7683		78.5502	57.8552		45.7776	86.3416		31.212	80.5409		60.69	72.7668
60.5744	78.6047		74.851	72.6252		72.4812	60.5793		34.5644	82.6268		40.46	83.373		60.2854	74.1719
65.314	66.6614		72.7124	72.1708		73.984	72.9287		37.57	85.5516		34.969	81.5048		65.025	71.9823
73.5794	82.3294		80.7466	72.0274		56.9908	73.6085		38.8416	84.4087		32.657	82.7175		67.5104	74.7647
65.7764	78.0551		65.4874	73.1075		72.4234	62.8305		29.767	84.0563		34.102	82.1372		46.4712	85.3652
71.094	80.0768		66.3544	72.9356		72.4812	63.1957		32.7726	82.173		34.7378	82.899		37.3966	83.9331
63.291	78.298		68.7242	72.394		75.5446	62.5478		35.6048	82.5275		33.9286	81.5485		62.6552	72.7472
77.3942	82.162		79.3016	72.7794		53.5228	60.8571		40.9224	83.0029		38.3792	82.7931		68.8398	71.9582
55.6036	78.582		84.6192	72.7665		76.7006	62.6232		42.3674	83.5222		39.7086	85.0727		37.5122	81.4985
62.8864	78.7669		68.9554	73.6507		66.7012	63.6731		36.992	83.0356		35.258	83.8129		67.7416	70.1025
63.9846	79.4058		65.7186	72.4952		80.7466	60.5726		37.0498	84.6436		39.8242	79.6906		66.47	71.7998
61.3258	79.6457		73.1748	72.5133		65.0828	61.1113		34.8534	82.8618		37.8012	84.6792		45.4308	80.9372
39.304	76.9313		65.1406	73.5344		65.2562	62.934		39.7664	84.4043		33.8708	86.2909		67.3948	73.6806
70.8628	80.234		73.2326	72.1166		75.4868	60.9398		38.8416	82.284		41.0958	83.2075		50.286	83.9377
[truncated: 7,524 more rows]
[truncated: 84 more columns]

## Sheet: Figure1-sourceData
individual cell populations for healthy donors (Figure1E)
Donor m1															Donor m2															Donor m3															Donor m4
erythrocytes			lymphocytes			monocytes			neutrophils			eosinophils			erythrocytes			lymphocytes			monocytes			neutrophils			eosinophils			erythrocytes			lymphocytes			monocytes			neutrophils			eosinophils			erythrocytes			lymphocytes
cell size	deformation		cell size	deformation		cell size	deformation		cell size	deformation		cell size	deformation		cell size	deformation		cell size	deformation		cell size	deformation		cell size	deformation		cell size	deformation		cell size	deformation		cell size	deformation		cell size	deformation		cell size	deformation		cell size	deformation		cell size	deformation		cell size	deformation
[µm^2]	[]		[µm^2]	[]		[µm^2]	[]		[µm^2]	[]		[µm^2]	[]		[µm^2]	[]		[µm^2]	[]		[µm^2]	[]		[µm^2]	[]		[µm^2]	[]		[µm^2]	[]		[µm^2]	[]		[µm^2]	[]		[µm^2]	[]		[µm^2]	[]		[µm^2]	[]		[µm^2]	[]
36.5874	0.34141		33.4662	0.03537		69.3022	0.05368		68.2618	0.0793		62.5396	0.08784		35.0268	0.33342		23.3512	0.02139		57.2798	0.0598		63.9846	0.09249		65.4874	0.06502		46.818	0.37048		45.1418	0.05508		61.2102	0.02736		68.6086	0.05926		75.5446	0.06138		39.9398	0.33665		47.7428	0.05054
41.2114	0.38436		38.8994	0.03882		62.3662	0.0613		62.5396	0.08037		64.6204	0.07081		41.038	0.34976		40.9224	0.04955		75.1978	0.06845		64.447	0.0829		69.1866	0.06013		37.3966	0.33524		46.818	0.07881		54.3898	0.0497		71.2674	0.07955		67.2792	0.06535		46.3556	0.36204		36.4718	0.0337
36.2406	0.37712		32.8882	0.03822		67.2214	0.0431		66.1232	0.07308		75.0244	0.06193		35.258	0.41017		37.4544	0.0571		63.9846	0.05691		69.1866	0.07277		60.4588	0.08596		37.6856	0.36132		36.2406	0.028		73.117	0.06907		64.2736	0.06384		70.805	0.14748		35.6626	0.35311		34.0442	0.04268
37.9168	0.35545		34.969	0.03413		63.7534	0.05767		66.9324	0.08152		63.8112	0.06474		45.3152	0.32282		37.57	0.06281		63.869	0.04896		64.2158	0.07726		70.1114	0.07071		34.7378	0.38722		42.9454	0.07533		65.4874	0.06019		66.9324	0.0691		71.2674	0.05257		38.5526	0.30868		44.6794	0.02915
43.928	0.36228		37.0498	0.04996		66.0076	0.04917		64.6204	0.056		66.759	0.05378		35.6048	0.36321		30.8652	0.02625		62.9442	0.07466		67.048	0.08811		79.186	0.07656		42.772	0.37524		38.0324	0.08201		66.8168	0.06119		69.3022	0.07141		73.0014	0.06964		37.6278	0.33208		34.3332	0.02093
40.4022	0.34843		38.0902	0.04805		74.4464	0.05144		73.0014	0.09446		68.6664	0.0527		31.7322	0.41124		36.0672	0.02768		58.5514	0.04871		70.1692	0.0722		72.6546	0.0608		34.7378	0.30564		31.79	0.03644		67.1058	0.06892		61.6726	0.06013		78.5502	0.07886		44.1014	0.31619		41.7894	0.03346
41.6738	0.35573		38.0902	0.06126		72.25	0.07851		68.493	0.07115		70.1114	0.05579		39.5352	0.39675		41.327	0.02991		58.956	0.06035		66.9902	0.0559		70.1114	0.06536		41.616	0.33025		32.4836	0.02811		71.4986	0.06369		63.5222	0.05701		85.1972	0.07802		35.6626	0.35311		44.5638	0.0618
37.3388	0.38201		39.5352	0.04468		62.2506	0.05707		70.4004	0.07941		70.9784	0.06919		44.6216	0.39202		38.0902	0.05147		67.048	0.04587		63.002	0.06626		76.7584	0.08754		42.5408	0.37235		40.4022	0.0576		69.938	0.05277		70.4004	0.05945		62.135	0.0663		38.5526	0.30868		39.882	0.04528
33.9864	0.25965		34.0442	0.04092		61.9038	0.03614		65.7186	0.07492		56.355	0.06248		44.0436	0.34462		30.634	0.03667		72.1344	0.06523		61.1524	0.07314		65.892	0.05821		30.345	0.40899		41.7316	0.04347		69.938	0.06824		72.0188	0.06983		80.631	0.07671		37.6278	0.33208		43.2922	0.04824
47.7428	0.38011		45.1996	0.06281		67.337	0.07521		62.4818	0.08448		66.5856	0.09184		42.483	0.39521		33.6974	0.03701		60.5166	0.03756		63.4644	0.07718		58.7248	0.05525		39.2462	0.3742		48.2052	0.03194		68.3774	0.04963		64.5626	0.06104		67.1636	0.06964		44.1014	0.31619		32.7726	0.03575
33.235	0.32623		38.2636	0.06071		64.158	0.04332		65.025	0.0696		52.309	0.05546		39.304	0.40382		37.6856	0.03032		61.7882	0.06916		64.7938	0.0708		68.3196	0.06866		35.3736	0.35004		41.5582	0.06616		67.9728	0.06274		69.649	0.07503		78.7814	0.06744		40.8068	0.35987		39.3618	0.02736
43.8702	0.36085		32.079	0.0364		60.7478	0.05231		66.0654	0.09975		61.9038	0.0721		43.061	0.3598		29.5936	0.03036		60.6322	0.05239		70.9206	0.10822		69.5334	0.07764		33.1772	0.39425		36.4718	0.05104		59.0138	0.0413		63.7534	0.06479		74.6776	0.06894		40.9802	0.32265		34.0442	0.02469
36.6452	0.32998		42.2518	0.05478		61.2102	0.04481		59.1294	0.07896		65.3718	0.06559		34.6222	0.36603		43.061	0.06198		65.4874	0.04669		68.782	0.07857		79.764	0.05894		42.6564	0.33347		28.4376	0.031		63.58	0.07017		65.025	0.08059		74.273	0.05366		36.2406	0.29959		38.148	0.0326
41.616	0.39361		42.0206	0.04324		61.4992	0.05616		70.9784	0.08742		79.3016	0.07672		36.4718	0.36394		39.1306	0.02839		63.8112	0.06399		67.1636	0.06241					29.6514	0.35175		47.6272	0.0455		66.0654	0.0508		67.626	0.07687		73.8106	0.08064		37.281	0.36966		32.8304	0.03901
40.2866	0.35314		37.4544	0.05367		66.5856	0.05347		73.8106	0.06895		59.1872	0.08057		38.3792	0.40349		38.0902	0.03185		66.8168	0.05094		73.5794	0.07846					35.2002	0.31937		39.304	0.02691		62.6552	0.06755		73.7528	0.06114		80.342	0.08441		39.7664	0.35543		42.6564	0.05139
40.9224	0.37772		35.258	0.0405		65.6608	0.0614		63.4644	0.06687		61.1524	0.08069		33.0616	0.31729		36.3562	0.03017		59.823	0.03983		62.0772	0.07511					30.9808	0.36767		38.9572	0.0301		63.58	0.10182		63.869	0.06484		70.1692	0.07238		35.6626	0.31819		32.657	0.03596
41.327	0.36743		38.3792	0.03565		65.1984	0.0775		68.8398	0.07057		68.6086	0.06888		41.905	0.36624		38.8416	0.02776		69.0132	0.0676		61.6148	0.07733					38.0324	0.32662		35.3736	0.03476		65.4874	0.06691		67.048	0.07382		76.0648	0.05734		37.0498	0.329		37.57	0.04644
45.1996	0.35674		39.7086	0.07595		61.1524	0.07496		74.6776	0.0805		61.846	0.08155		34.7378	0.41687		35.2002	0.04698		56.933	0.04393		65.1406	0.07079					36.8764	0.33748		38.2058	0.0348		65.5452	0.04686		62.3084	0.05372		78.4924	0.10344		39.5352	0.35334		39.015	0.05085
39.015	0.36967		31.4432	0.02482		64.5626	0.05685		59.3028	0.07739					42.194	0.34242		39.304	0.05175		68.3196	0.04868		66.2966	0.05876					44.795	0.33644		35.547	0.04672		64.1002	0.05225		66.2388	0.05895		64.3892	0.07173		41.0958	0.34874		43.061	0.03926
42.8298	0.34635		44.9106	0.07765		70.6316	0.07331		60.112	0.06529					32.7726	0.36029		40.5756	0.04335		75.8336	0.03502		75.3134	0.08256					44.3326	0.39123		34.2176	0.0425		59.4184	0.03543		75.7758	0.07979		76.1804	0.07806		39.2462	0.36848		35.7204	0.05909
36.703	0.35343		42.9454	0.06245		73.406	0.08204		72.7702	0.06928					39.015	0.37905		47.974	0.06702		69.4178	0.08395		67.2214	0.0716					41.1536	0.31577		39.0728	0.02994		68.6664	0.04502		76.6428	0.08492		77.2786	0.07336		42.194	0.30678		35.2002	0.06063
35.2002	0.35481		33.1194	0.0464		62.0194	0.06227		63.6378	0.06269					44.3904	0.37788		44.6794	0.04012		61.9616	0.06173		61.4992	0.10159					33.3506	0.32307		29.2468	0.056		62.6552	0.05025		66.7012	0.0645		67.3948	0.09416		37.1076	0.37125		38.726	0.08117
42.1362	0.36653		29.6514	0.03744		68.5508	0.07577		60.4588	0.07598					41.1536	0.35187		39.882	0.04996		59.4184	0.0645		69.8224	0.06911					34.7956	0.3425		40.0554	0.01185		82.1338	0.13211		72.4812	0.06719		76.7006	0.08098		36.8764	0.26896		35.258	0.04855
35.0846	0.37336		38.3214	0.04623		68.8398	0.0798		75.0244	0.0829					38.8416	0.37195		36.6452	0.03332		58.667	0.0535		70.5738	0.09654					26.5302	0.39792		38.2636	0.04715		60.2276	0.04387		80.9778	0.0775		74.562	0.07549		42.194	0.32668		37.4544	0.02685
44.1014	0.37746		41.2692	0.05845		60.0542	0.08106		64.9094	0.07647					42.0206	0.37922		36.414	0.04794		61.3258	0.06214		71.7298	0.08795					38.2636	0.29738		26.7614	0.02819		68.8976	0.04471		63.4066	0.05349		71.0362	0.08039		40.171	0.31916		27.9174	0.01137
45.4308	0.35628		34.391	0.04004		68.2618	0.06941		68.6086	0.06988					38.6104	0.31777		40.9802	0.03782		62.8864	0.06244		64.2736	0.07229					34.391	0.38806		39.2462	0.05417		63.4066	0.06293		73.695	0.06914		76.7006	0.084		39.882	0.28541		34.4488	0.03184
41.6738	0.35595		34.8534	0.03503		64.3892	0.07204		69.36	0.07592					39.1306	0.35159		38.3214	0.04012		63.2332	0.04183		67.9728	0.08186					40.6912	0.33531		37.57	0.03248		61.3258	0.0594		66.4122	0.07468		70.6316	0.07338		35.6626	0.30728		36.5296	0.04348
38.0902	0.33456		41.327	0.04912		69.8802	0.06074		69.649	0.07355					37.0498	0.33395		37.7434	0.06113		70.1114	0.07898		60.5166	0.05561					41.2692	0.36349		26.588	0.02621		64.447	0.07821		76.8162	0.07451		68.8976	0.06407		39.1884	0.35034		34.102	0.04786
40.4022	0.36461		32.0212	0.04123		66.4122	0.07097		73.9262	0.08169					39.882	0.3816		42.8876	0.05432		65.4874	0.05502		64.7938	0.06024					37.4544	0.35506		42.2518	0.04873		77.163	0.10149		73.3482	0.07395		71.7298	0.09242		34.391	0.28786		38.9572	0.07452
33.8708	0.26893		40.2288	0.06555		71.5564	0.08378		67.1636	0.08075					42.5986	0.3694		34.9112	0.02361		63.0598	0.04522		66.4122	0.05071					28.0908	0.30761		30.8074	0.06547		67.048	0.07144		59.7652	0.06387		75.14	0.07669		39.6508	0.34994		32.3102	0.03077
39.3618	0.35355		33.813	0.04817		72.1922	0.08355		77.9722	0.07127					37.859	0.35364		38.6104	0.0481		57.6266	0.05504		50.864	0.06044					32.3102	0.35162		42.8298	0.05788		68.1462	0.0636		67.7416	0.09121		66.5278	0.06507		45.5464	0.31836		40.46	0.04125
41.7316	0.3755		34.7956	0.03667		67.915	0.06875		65.892	0.08625					43.35	0.36665		45.3152	0.07605		66.1232	0.05449		69.7068	0.0874					30.8652	0.35721		38.3214	0.02782		71.0362	0.05095		71.383	0.06221		69.8224	0.05394		38.437	0.30756		35.9516	0.06748
40.171	0.37872		34.7378	0.02595		67.7416	0.07854		70.4004	0.07609					43.9858	0.38162		41.0958	0.04229		62.424	0.07953		72.3078	0.06038					37.6856	0.32323		38.3792	0.03754		63.6956	0.08932		65.1984	0.07272		78.3768	0.08411		44.506	0.30749		37.9168	0.05695
44.4482	0.38711		35.836	0.04533		76.0648	0.0904		60.8634	0.06805					40.2866	0.35115		42.1362	0.04351		62.0772	0.07668		58.089	0.07886					42.3096	0.345		41.616	0.05576					76.1804	0.07692		75.8336	0.08218		46.0666	0.36065		30.5762	0.03181
42.194	0.30238		43.4656	0.05675		69.7068	0.06698		61.3258	0.07941					44.3326	0.35463		37.3388	0.03229		67.1636	0.07078		66.2966	0.06243					31.0964	0.35581		49.708	0.08128					71.094	0.07369		73.6372	0.07201		41.2114	0.35092		39.6508	0.05846
40.2866	0.36403		38.0902	0.05243		72.5968	0.08119		73.8684	0.07994					38.6682	0.31245		38.0324	0.03605		72.7124	0.06923		65.5452	0.0702					42.194	0.35521		39.2462	0.04315					61.7304	0.05978		77.163	0.07611		37.7434	0.35715		40.171	0.04901
35.547	0.35753		37.0498	0.04273		69.071	0.08034		60.0542	0.06984					31.212	0.32452		34.2754	0.03743		61.7882	0.11786		64.9094	0.06642					35.7204	0.35124		40.9224	0.06721					71.7876	0.07987		74.4464	0.07926		44.9684	0.35653		35.3736	0.06186
41.7894	0.36786		38.8416	0.0367		77.5098	0.08003		65.0828	0.06643					44.1592	0.34371		44.6794	0.04216		64.2736	0.06008		67.6838	0.06688					32.2524	0.36275		31.6744	0.0283					67.8572	0.07609		72.3656	0.09027		40.0554	0.3437		34.102	0.02972
45.8354	0.36218		33.6974	0.02342		72.7702	0.0925		74.4464	0.0783					44.3904	0.37697		40.749	0.0543		71.3252	0.0694		68.6086	0.06833					44.506	0.36443		43.5812	0.05166					68.3196	0.07274		72.5968	0.0632		34.5644	0.30913		25.0852	0.01939
41.7316	0.40215		34.391	0.06068		62.8286	0.08927		64.8516	0.08123					39.4774	0.35303		37.9746	0.0488		56.644	0.06235		69.2444	0.09093					38.0902	0.32894		40.9224	0.03431					66.4122	0.06624		78.1456	0.07807		41.905	0.34365		33.0038	0.04587
47.2804	0.36299		40.3444	0.0401		62.713	0.06486		58.8404	0.07323					38.7838	0.35997		48.2052	0.01998		66.9324	0.06863		71.5564	0.07998					43.1188	0.31348		36.1828	0.06795					66.7012	0.06239		84.9082	0.07964		38.148	0.28982		33.6974	0.03482
43.5234	0.37606		36.992	0.03692		67.9728	0.07405		67.6838	0.0872					39.882	0.3816		40.8068	0.05264		69.071	0.06274		73.9262	0.12343					39.9976	0.33643		41.616	0.06743					73.406	0.08201		73.984	0.06936		36.5874	0.3237		41.0958	0.0603
39.7086	0.33136		38.7838	0.04923		60.9212	0.07165		67.337	0.07346					42.5986	0.3694		43.1766	0.09893		57.5688	0.05371		73.117	0.05386					34.3332	0.34543		40.9224	0.04365					78.9548	0.07246		60.69	0.07873		42.1362	0.36188		35.8938	0.03688
42.6564	0.33225		45.6042	0.04606		71.0362	0.10247		64.3314	0.06756					37.859	0.35364		36.2406	0.0418		65.4296	0.06729		66.3544	0.08164					36.414	0.30009		34.5066	0.02443					63.4066	0.072		70.7472	0.06737		42.2518	0.36919		46.9336	0.05432
38.8416	0.36957		33.6396	0.02372		76.296	0.08829		74.562	0.07994					43.35	0.36665		32.657	0.03302		64.7938	0.04584		59.6496	0.06589					40.5178	0.32724		39.1884	0.04199					71.0362	0.09842		78.0878	0.0697		41.6738	0.39227		35.4314	0.02988
48.1474	0.33468		39.7086	0.03841		66.0654	0.08118		68.0884	0.06534					43.9858	0.38162		35.4892	0.03652		75.3134	0.105		84.7348	0.11307					38.6104	0.37362		39.9398	0.02563					65.1406	0.0574		76.9896	0.08654		42.2518	0.36716		38.5526	0.06119
42.194	0.37392		31.79	0.03466		63.5222	0.06836		72.4812	0.08153					40.2866	0.35115		33.3506	0.03418		64.6204	0.05991		59.823	0.05359					38.6104	0.36501		45.2574	0.04609					66.759	0.0547		72.1344	0.05743		36.2984	0.32433		38.0324	0.03409
39.1884	0.36319		37.2232	0.0629		67.4526	0.06003		62.4818	0.06558					44.3326	0.35463		36.414	0.03658		67.8572	0.08191		60.8634	0.06558					46.818	0.37048		43.7546	0.06207					67.5104	0.06408		65.1406	0.06509		40.1132	0.37489		37.8012	0.04618
36.1828	0.33858		34.7378	0.03442		60.2276	0.06436		64.6204	0.07703					38.6682	0.31245		42.1362	0.03267		79.8218	0.10175		64.1002	0.05817					37.3966	0.33524		43.7546	0.03989					63.1754	0.05694		74.6198	0.07454		40.2288	0.33793		31.3854	0.03116
43.8702	0.34749		29.4202	0.03575		63.4644	0.04507		75.6024	0.07354					31.212	0.32452		43.4078	0.04291		61.2102	0.02654		62.8286	0.0698					37.6856	0.36132		41.2114	0.04117					68.2618	0.06717		65.6608	0.06085		38.0902	0.32118		32.8304	0.04098
41.7316	0.29791		41.2114	0.0361		62.8286	0.03899		75.7758	0.09479					44.1592	0.34371		41.2692	0.03494					61.2102	0.06241					34.7378	0.38722		37.1076	0.03368					69.1288	0.06348		63.3488	0.08182		47.2226	0.35158		39.7086	0.037
37.859	0.32183		37.8012	0.04414		66.47	0.06432		57.6266	0.06171					44.3904	0.37697		47.4538	0.03675					57.511	0.05541					42.772	0.37524		38.4948	0.04024					66.759	0.0705		60.4588	0.08043		38.437	0.35385		37.859	0.03568
38.6682	0.37603		39.593	0.05926		69.2444	0.04374		69.0132	0.07387					39.4774	0.35303		42.483	0.02754					71.6142	0.06762					34.7378	0.30564		41.2114	0.0278					76.7584	0.06796		67.1058	0.05554		41.327	0.33727		34.8534	0.04132
43.1766	0.42118		33.8708	0.03836		56.644	0.07449		68.4352	0.08082					38.7838	0.35997		42.483	0.02754					63.1754	0.06515					41.616	0.33025		42.4252	0.04499					68.0306	0.0718		66.7012	0.06229		44.1014	0.31427		37.5122	0.04602
40.4022	0.37006		44.506	0.07574		62.2506	0.07509		64.0424	0.10252					39.0728	0.35123		35.4892	0.02024					60.401	0.07009					42.5408	0.37235		41.7894	0.06302					68.6086	0.06798		69.071	0.07662		39.304	0.3065		35.0846	0.04379
40.749	0.33053		37.3388	0.02723		62.4818	0.04147		60.4588	0.06416					41.3848	0.40437		35.3158	0.03938					62.3662	0.06225					30.345	0.40899		38.3792	0.05497					60.5166	0.05856		71.8454	0.07147		38.8994	0.28264		38.4948	0.03325
39.1884	0.38203		37.5122	0.04384		70.1114	0.05575		58.667	0.06796					39.3618	0.33587		43.4656	0.03889					65.603	0.0541					39.2462	0.3742		38.3792	0.03509					64.7938	0.08095		71.8454	0.07308		37.2232	0.33388		33.1194	0.0434
35.836	0.31904		32.079	0.03447		63.869	0.04856		62.9442	0.05932					32.657	0.37744		33.4662	0.03053					63.3488	0.07783					35.3736	0.35004		29.767	0.01649					69.1288	0.05659		68.8398	0.06745		35.0268	0.36718		37.6278	0.04651
34.7378	0.39992		38.148	0.02205		63.002	0.05469		70.1114	0.06549					43.928	0.35057		43.061	0.04646					59.7652	0.05186					33.1772	0.39425		40.8646	0.04493					77.2208	0.07591		70.8628	0.08457		35.6626	0.29775		35.4314	0.03092
39.593	0.37613		36.2406	0.04017		64.0424	0.04996		62.8286	0.07401					38.8416	0.33249		41.8472	0.03381					75.7758	0.06286					42.6564	0.33347		37.3388	0.03731					69.5912	0.05381		74.7932	0.07549		48.4364	0.36408		40.6912	0.06317
41.3848	0.32481		40.171	0.07492		59.8808	0.04937		72.4234	0.08977					37.3966	0.3081		33.9286	0.01736					62.1928	0.04477					29.6514	0.35175		44.2748	0.01192					69.5334	0.07075		64.2736	0.07058		44.217	0.36393		42.5986	0.0463
46.4712	0.35851		33.4084	0.03107					65.7764	0.08678					35.258	0.38491		32.5992	0.02817					56.9908	0.06424					35.2002	0.31937		44.8528	0.0496					64.9672	0.06209		65.025	0.06648		34.969	0.25483		37.4544	0.06157
36.1828	0.32189		36.5296	0.04519					72.3078	0.08705					37.5122	0.37672		43.4656	0.04666					74.2152	0.07193					35.836	0.32051		38.2636	0.0464					65.4296	0.09111		66.4122	0.074		40.6334	0.34909		38.5526	0.03397
38.6104	0.36744		31.5588	0.0247					65.8342	0.07581					38.6104	0.31564		36.5874	0.06318					71.0362	0.07241					31.9634	0.3797		40.3444	0.0561					72.25	0.07287		72.5968	0.09495		43.1188	0.37283		33.1194	0.04382
34.9112	0.35688		27.1082	0.04344					64.5626	0.06115					32.5414	0.30673		38.148	0.06447					59.9964	0.06411					32.7148	0.32518		45.4886	0.0549					69.071	0.06957		67.915	0.05469		47.6272	0.36445		37.3388	0.03195
39.5352	0.39679		37.3966	0.05253					72.4812	0.072					39.9976	0.39467		40.4022	0.02573					67.3948	0.07824					48.0896	0.34364		36.703	0.03185					74.2152	0.08274		73.0592	0.06874		39.9976	0.35423		34.68	0.09032
39.1306	0.34649		25.8366	0.01358					52.887	0.0609					33.9286	0.37331		38.2058	0.03012					64.8516	0.06388					35.258	0.33525		37.6278	0.04878					66.0076	0.05004		71.3252	0.07536		38.8416	0.34964		42.8876	0.05163
39.8242	0.35787		42.9454	0.04357					69.2444	0.07555					43.1188	0.36787		41.8472	0.03739					73.1748	0.0694					36.1828	0.38625		37.3388	0.04613					63.4644	0.07394		73.7528	0.06944		38.2058	0.2903		38.6682	0.04716
45.2574	0.33614		32.4836	0.0356					73.2904	0.07258					42.5408	0.35802		36.6452	0.03423					70.0536	0.07126					39.015	0.35158		41.8472	0.03373					65.6608	0.07301		64.8516	0.05442		43.7546	0.36649		36.5874	0.05002
41.6738	0.37457		37.7434	0.0283					77.8566	0.07672					42.8298	0.35647		41.6738	0.03471					64.9672	0.06992					39.015	0.33128		39.8242	0.04263					66.2388	0.06789		73.3482	0.07119		37.9168	0.35575		35.8938	0.05497
40.46	0.42394		39.4774	0.04156					66.0076	0.07657					39.7086	0.35939		40.3444	0.04223					59.0138	0.06007					42.1362	0.36077		33.4084	0.03968					66.9324	0.05631		79.6484	0.06655		43.2922	0.33667		39.882	0.0416
47.7428	0.35979		35.9516	0.05355					69.938	0.08552					39.0728	0.33395		39.6508	0.02363					64.9094	0.07391					39.1306	0.37404		40.6334	0.0647					63.8112	0.07382		70.6894	0.06554		43.9858	0.33535		34.8534	0.02292
39.1306	0.32478		40.9224	0.05897					65.4296	0.05946					41.0958	0.3534		25.6632	0.01337					67.337	0.05358					41.9628	0.36597		43.0032	0.04658					71.1518	0.08033		72.4812	0.07903		39.7086	0.33135		35.8938	0.0588
39.7086	0.36608		39.4774	0.03289					72.8858	0.07789					38.437	0.37984		39.4774	0.04502					72.4234	0.08046					30.2294	0.41452		46.1822	0.07083					72.3078	0.10941		72.7124	0.06737		42.5408	0.35082		40.8068	0.02192
42.1362	0.37086		42.1362	0.03274					62.3084	0.06587					33.235	0.36299		43.4078	0.03667					62.6552	0.05251					37.6856	0.35849		39.6508	0.04657					70.5738	0.07199		70.9206	0.08062		36.7608	0.33084		42.3096	0.05885
37.1076	0.34725		43.35	0.05239					65.6608	0.05469					38.437	0.37204		32.3102	0.02917					63.1176	0.04607					37.3388	0.3474		42.3674	0.06996					63.2332	0.07276		74.4464	0.08478		40.5756	0.35747		40.749	0.04644
43.5812	0.35053		38.6104	0.04103					64.6204	0.0716					45.7198	0.32386		46.0088	0.04726					59.1872	0.06361					44.217	0.34214		38.6104	0.05573					76.6428	0.08363		69.36	0.07111		43.1188	0.29106		40.3444	0.05972
39.6508	0.3401		39.7086	0.0264					61.846	0.05949					40.5178	0.33196		37.3966	0.02423					69.1288	0.08289					42.9454	0.35508		42.9454	0.05951					74.3886	0.06804		75.5446	0.07489		41.327	0.36218		45.2574	0.07683
34.68	0.31594		44.2748	0.02621					59.534	0.08775					33.9286	0.31614		36.992	0.04771					64.9672	0.07865					41.3848	0.38818		46.5868	0.07345					61.7304	0.07207		71.1518	0.07152		42.4252	0.30674		44.3326	0.07837
38.3214	0.40495		36.7608	0.04522					69.3022	0.0696					39.7086	0.4136		35.9516	0.02745					61.268	0.06344					36.3562	0.41607		39.2462	0.06835					62.8286	0.06083		70.1114	0.0651		39.2462	0.3159		42.5986	0.04479
33.2928	0.33194		33.6974	0.03699					63.6378	0.07432					43.5812	0.36933		40.46	0.07208					61.6148	0.05009					34.9112	0.38646		39.2462	0.04341					74.1574	0.10166		72.5968	0.0729		40.6334	0.36209		36.2984	0.04349
43.928	0.33999		36.6452	0.03933					79.8218	0.06835					37.3388	0.3941		42.2518	0.03023					64.6204	0.0944					39.7086	0.35297		40.9224	0.04916					68.8398	0.06938		61.7304	0.08956		41.3848	0.32039		35.3736	0.06033
40.171	0.38083		34.3332	0.0215					75.9492	0.08977					38.6682	0.37742		39.9976	0.04619					69.5334	0.06873					36.992	0.3331		38.148	0.03488					66.1232	0.06483		68.4352	0.05713		36.5296	0.30253		52.1934	0.08624
38.9572	0.36876		41.2692	0.05367					63.8112	0.06486					40.4022	0.37103		40.9802	0.04718					64.2736	0.06356					33.1194	0.36507		46.818	0.05586					66.0654	0.07262		69.1288	0.06622		43.4656	0.35475		33.9286	0.0337
47.2226	0.38083		29.9982	0.04458					57.5688	0.06082					47.4538	0.37974		29.8248	0.028					67.1636	0.09491					40.1132	0.35758		36.0672	0.0366					66.47	0.08235		65.1984	0.05634		42.8876	0.32708		33.7552	0.04442
41.5004	0.36304		31.6744	0.03028					64.0424	0.06433					37.6278	0.36283		35.2002	0.03022					70.5738	0.07758					40.2288	0.35066		44.795	0.04384					70.0536	0.0677		66.2388	0.07219		43.928	0.34002		39.4196	0.03901
44.8528	0.3566		35.7782	0.02354					57.6266	0.07573					40.171	0.37345		31.6744	0.02299					69.4178	0.06934					36.5874	0.34218		36.4718	0.05583					64.2736	0.0452		78.0878	0.08627		35.0268	0.31135		37.1076	0.04414
39.3618	0.36338		31.1542	0.03497					65.1984	0.06458					44.6216	0.37174		40.0554	0.02283					69.5334	0.06527					36.4718	0.34866		41.905	0.0336					66.5278	0.06298		68.6086	0.06766		37.57	0.35091		37.1076	0.03608
38.5526	0.34296		40.8068	0.05617					70.227	0.05795					36.8764	0.33982		43.2922	0.03434					62.2506	0.0668					41.038	0.3387		46.2978	0.069					63.2332	0.07303		75.429	0.06224		43.5812	0.28045		35.0846	0.02962
42.4252	0.34836		43.2922	0.04887					60.8634	0.07399					35.7204	0.2478		39.4774	0.04976					74.5042	0.06769					36.2406	0.32682		37.9746	0.07248					66.759	0.07319					40.2288	0.28875		36.3562	0.05364
44.217	0.38619		40.2288	0.0582					55.777	0.04781					42.3096	0.38726		39.4774	0.0571					62.8286	0.05601					36.125	0.34128		40.5178	0.03633					62.4818	0.05186					42.194	0.3424		39.3618	0.04245
36.4718	0.3506		42.194	0.05412					66.8746	0.06829					40.6912	0.3321		33.6396	0.04924					64.3314	0.05108					40.46	0.34804		43.4078	0.07083					71.7298	0.0542					48.1474	0.32715		39.1884	0.05061
42.7142	0.34568		40.1132	0.05409					60.2276	0.06398					41.327	0.37399		41.038	0.04886					73.117	0.07394					41.7894	0.34078		41.5004	0.06134					72.539	0.08948					41.9628	0.38318		49.5924	0.06583
38.148	0.32084		38.8416	0.03463					63.002	0.07839					38.6682	0.35641		37.3966	0.03711					64.3892	0.06609					41.1536	0.3447		36.992	0.03629					61.6726	0.05655					40.171	0.20589		35.836	0.03667
39.7664	0.40291		38.148	0.05243					61.6726	0.06643					35.0846	0.42803		40.5178	0.02428					63.7534	0.05					29.6514	0.39567		42.5408	0.05042					70.805	0.06175					37.8012	0.35295		36.992	0.04594
33.9286	0.33523		44.8528	0.07316					75.2556	0.0858					43.9858	0.39884		43.928	0.04571					63.6956	0.06292					44.795	0.30291		42.3096	0.03756					64.5626	0.0644					34.2176	0.31662		40.46	0.04246
43.35	0.32654		41.2114	0.05137					71.383	0.0632					40.171	0.35144		38.8994	0.05063					68.6664	0.07037					42.194	0.33358		39.7664	0.04271					73.9262	0.06925					44.2748	0.37951		50.9796	0.09439
38.0324	0.33181		45.1996	0.04608					66.759	0.05378					36.4718	0.36411		33.9286	0.03855					67.5104	0.0713					36.2406	0.34275		40.2288	0.03988					71.1518	0.05223					43.0032	0.32626		33.9286	0.02933
34.0442	0.37014		31.212	0.02394					56.1238	0.06033					36.2406	0.38835		41.2114	0.04587					65.4874	0.07475					38.4948	0.36546		33.1772	0.03094					71.7298	0.07367					43.9858	0.33037		44.2748	0.04104
37.8012	0.36047		33.1194	0.04166					62.7708	0.08399					40.2288	0.37967		42.3096	0.06012					57.8	0.05782					34.9112	0.28065		43.9858	0.06612					69.0132	0.06701					34.969	0.33474		36.1828	0.05694
41.2114	0.38488		43.0032	0.05977					57.0486	0.07351					40.4022	0.36531		39.7664	0.04951					61.9038	0.07582					40.9224	0.34258		38.2058	0.03436					79.3594	0.0718					40.1132	0.3639		33.0616	0.02668
45.4308	0.34172		36.8764	0.04281					65.7186	0.0706					37.1654	0.33384		37.4544	0.04178					58.2624	0.05474					43.8702	0.34449		32.4258	0.06002					70.0536	0.06871					39.4774	0.28957		41.4426	0.02872
45.5464	0.38055		31.1542	0.03583					73.406	0.07631					41.038	0.37167		41.3848	0.05176					62.4818	0.06565					38.2636	0.34457		38.0902	0.04556					68.6664	0.06455					38.3792	0.3397		32.657	0.05187
36.0672	0.37167		35.1424	0.03508					66.9324	0.078					33.9864	0.3343		37.5122	0.01797					64.6782	0.0703					31.9056	0.31392		41.5004	0.06484					61.1524	0.06321					43.2344	0.35009		36.4718	0.06245
45.1418	0.37894		33.1194	0.03585					68.204	0.07353					35.6626	0.33961		33.0616	0.03287					65.0828	0.07543					38.9572	0.35256		43.2344	0.07811					75.718	0.06665					42.7142	0.3184		45.3152	0.07555
39.9976	0.34452		39.1884	0.03888					63.869	0.06117					44.5638	0.37455		38.5526	0.04087					57.3954	0.05517					35.2002	0.38549		45.8932	0.05047					64.3314	0.06237					35.7782	0.32882		33.235	0.03861
36.1828	0.33028		31.1542	0.03339					67.3948	0.08227					45.1418	0.38073		39.3618	0.02914					62.0772	0.04684					43.1188	0.37343		36.4718	0.05166					61.7882	0.06595					40.46	0.36016		38.5526	0.03229
44.1014	0.34793		37.5122	0.03327					69.938	0.07276					42.5986	0.37257		39.2462	0.04047					66.2966	0.05761					38.148	0.36412		39.7664	0.05925					71.3252	0.05676					39.0728	0.34123		31.3276	0.06038
42.3096	0.39457		42.5408	0.06045					65.1406	0.0738					39.304	0.25506		38.7838	0.05245					71.2674	0.06992					33.5818	0.31537		37.3966	0.07873					72.4812	0.06842					49.0144	0.35731		34.0442	0.0481
42.483	0.35655		41.2692	0.04111					62.135	0.06878					42.772	0.43154		40.9802	0.04133					68.1462	0.07049					40.5178	0.32657		39.5352	0.0536					65.6608	0.06365					45.7776	0.33529		38.0324	0.04719
36.4718	0.38069		43.5234	0.0493					69.938	0.07513					38.9572	0.3521		34.6222	0.02877					63.5222	0.07075					37.8012	0.34795		36.1828	0.05576					78.319	0.10381					38.437	0.30731		40.8646	0.05276
35.258	0.2696		33.8708	0.02929					61.7304	0.07774					41.616	0.37523		46.1244	0.05					68.1462	0.06431					41.1536	0.33164		46.1822	0.08273					61.557	0.05843					37.57	0.27058		36.2984	0.03277
46.9914	0.35189		37.4544	0.03405					64.9094	0.06959					41.038	0.3133		40.2866	0.02392					63.9268	0.05832					31.9634	0.29738		42.194	0.05236					73.3482	0.07543					40.1132	0.2901		40.749	0.02288
44.3904	0.3419		36.2984	0.02803					62.135	0.06711					39.9976	0.36899		39.9976	0.04968					66.7012	0.07388					41.2114	0.31093		39.7664	0.05164					67.915	0.06799					40.9802	0.36559		33.235	0.02212
41.9628	0.37585		39.1884	0.04676					59.9964	0.07111					36.992	0.35022		30.2294	0.01839					58.7248	0.04791					38.6682	0.33808		34.68	0.03795					74.9666	0.07945					47.4538	0.35543		29.3046	0.02791
43.1188	0.38473		45.4308	0.04346					62.424	0.07965					43.639	0.35109		46.0088	0.06797					61.2102	0.0689					38.8994	0.23752		44.217	0.04955					62.8286	0.05862					36.992	0.31506		39.4196	0.04765
41.038	0.34802		37.8012	0.04366					69.071	0.06207					42.1362	0.35715		39.0728	0.02808					61.2102	0.06232					37.7434	0.35215		39.4196	0.05129					64.9094	0.07145					42.3674	0.36657		32.5414	0.05169
36.414	0.33051		37.8012	0.02269					69.36	0.06768					35.6048	0.4114		36.1828	0.02373					60.8634	0.07038					33.3506	0.39507		41.616	0.06085					68.4352	0.06166					38.2636	0.34115		33.0616	0.064
46.8758	0.36073		38.6682	0.04035					65.4296	0.07827					45.7776	0.38704		42.3674	0.03782					66.181	0.05719					34.68	0.35211		33.5818	0.0279					62.8864	0.06496					44.217	0.3127		40.6334	0.03188
41.4426	0.32989		39.3618	0.04794					59.9964	0.06538					39.9398	0.36337		36.4718	0.04132					65.025	0.11281					31.8478	0.34288		40.2866	0.06349					69.4756	0.08267					40.8646	0.33773		37.1076	0.05358
43.8702	0.35758		50.6328	0.06305					69.3022	0.08046					39.593	0.3521		36.2984	0.03726					56.1816	0.05558					36.0094	0.37747		40.749	0.03922					65.1984	0.05891					40.2866	0.35664		33.9864	0.02193
39.1884	0.37277		33.6974	0.0293					67.9728	0.06841					40.171	0.339		34.2176	0.03922					64.447	0.08553					35.7204	0.32739								64.6782	0.07057					38.8994	0.35309		39.4196	0.06016
41.6738	0.39019		41.327	0.03746					66.6434	0.06489					40.46	0.3612		37.6278	0.04882					66.6434	0.06086					38.148	0.37224								69.071	0.07769					49.419	0.34832		33.3506	0.04344
38.3214	0.34658		39.882	0.05741					71.6142	0.07353					38.9572	0.36468		31.1542	0.02569					64.9672	0.07385					39.9976	0.3268								68.4352	0.06632					43.35	0.32558		28.7844	0.02871
44.506	0.36514		37.0498	0.02182					65.2562	0.06378					36.992	0.39824		42.5986	0.04572					67.8572	0.06995					38.8416	0.36054								63.5222	0.0551					37.57	0.34129		32.5414	0.05376
34.2176	0.34618		36.125	0.04944					61.4992	0.0795					38.3214	0.36454		40.6912	0.03204					66.181	0.06842					38.5526	0.31372								68.493	0.06958					40.6334	0.37857		38.2636	0.07691
35.3736	0.26124		32.4258	0.02704					64.2736	0.07125					37.1076	0.37941		40.6912	0.02082					69.1288	0.07985					39.5352	0.29605								60.7478	0.06574					35.1424	0.3276		38.0902	0.04127
47.8584	0.4271		34.1598	0.04584					72.828	0.06906					39.593	0.36834		35.7782	0.02777					75.3712	0.07784					46.0666	0.37471								64.9672	0.05391					39.593	0.30398		36.5296	0.03677
35.3158	0.31246		31.2698	0.03985					62.2506	0.07083					33.3506	0.36449		41.4426	0.05348					62.0194	0.07739					36.8186	0.3598								70.4582	0.07032					36.5874	0.32563		35.6048	0.04429
46.818	0.35432		32.657	0.02634					72.6546	0.0809					42.1362	0.3703		37.5122	0.03789					68.7242	0.08265					33.5818	0.36159								74.1574	0.08069					39.9976	0.37396		38.437	0.04193
38.6682	0.39058		35.547	0.02721					68.6664	0.08199					39.7086	0.37183		38.0324	0.11104					65.4874	0.07971					37.1654	0.36896								67.1058	0.07899					40.8646	0.33004		35.836	0.02857
42.0784	0.36303		40.3444	0.03659					72.9436	0.08968					39.4774	0.3746		42.3096	0.05219					58.3202	0.06913					40.8068	0.35897								71.9032	0.05577					41.9628	0.31235		41.905	0.06248
44.217	0.35309		30.7496	0.01727					68.8398	0.08193					44.7372	0.36926		45.1996	0.05157					67.337	0.06325					46.5868	0.31358								71.0362	0.07613					38.9572	0.34397		37.281	0.05002
38.4948	0.34497		36.125	0.04266					66.0654	0.08636					46.4134	0.36534		35.0268	0.04376					63.002	0.04168					40.2288	0.32137								67.3948	0.07953					38.7838	0.35514		33.235	0.0312
42.4252	0.40097		39.2462	0.03775					60.979	0.07326					33.524	0.36988		43.4656	0.04542					54.5054	0.04014					38.7838	0.32019								64.5626	0.07029					45.5464	0.32996		40.9224	0.03719
45.5464	0.34511		39.7086	0.04115					63.1754	0.0789					39.015	0.33947		32.2524	0.02656					65.5452	0.06662					33.1772	0.3106								60.2854	0.06448					39.4196	0.31887		39.593	0.0346
41.4426	0.37485		33.813	0.03087					70.9784	0.08017					40.9224	0.35118		41.616	0.0383					71.6142	0.06836					43.4078	0.34571								70.6316	0.06817					42.7142	0.36239		39.5352	0.03811
41.4426	0.39281		35.258	0.05346					65.5452	0.06868					42.194	0.3554		36.414	0.01433					67.626	0.06558					31.6166	0.30775								67.9728	0.08681					44.4482	0.32329		38.3214	0.06276
39.5352	0.36001		34.3332	0.03514					62.4818	0.08524					43.061	0.36416		36.4718	0.05096					69.7068	0.09592					39.9976	0.35488								71.0362	0.07089					35.547	0.29252		38.437	0.04576
41.7894	0.37699		34.3332	0.03413					66.6434	0.07536					38.726	0.3295		46.0666	0.03816					74.1574	0.08329					37.7434	0.34341								72.9436	0.06862					36.1828	0.30879		38.8416	0.03537
39.6508	0.32734		39.1884	0.05876					68.2618	0.08177					40.0554	0.36866		38.3792	0.0549					67.9728	0.07709					38.3214	0.33759								66.0076	0.06081					36.2406	0.31108		36.7608	0.04145
37.1076	0.38228		41.327	0.04846					57.8578	0.07048					43.5234	0.35287		43.2344	0.05483					72.1344	0.09704					31.6166	0.38176								77.3942	0.06138					42.483	0.3273		34.3332	0.02917
37.281	0.35011		37.281	0.04422					65.9498	0.08289					42.4252	0.3693		46.529	0.04818					65.314	0.07086					46.9914	0.38093								62.7708	0.06169					42.5408	0.28385		40.3444	0.02578
39.0728	0.35652		35.7782	0.03573					67.4526	0.05465					34.6222	0.43331		30.2872	0.03479					76.1226	0.08443					44.1014	0.2966								68.1462	0.0822					43.8702	0.3518		41.327	0.03886
42.5986	0.38788		31.7322	0.02512					65.025	0.06931					41.905	0.35583		33.0038	0.03248					68.8398	0.07867					39.3618	0.37564								75.3134	0.07054					36.125	0.30319		34.8534	0.0444
42.5408	0.35717		30.923	0.02939					59.6496	0.05143					38.148	0.31856		38.8994	0.0435					62.424	0.07606					41.2114	0.36873								69.071	0.07672					37.9746	0.3091		36.6452	0.06614
49.13	0.35927		36.5296	0.0263					65.1984	0.06896					42.5408	0.38679		37.0498	0.05208					62.1928	0.06145					34.969	0.39682								65.603	0.06274					38.7838	0.35462		31.2698	0.05248
45.662	0.43385		36.9342	0.02694					53.176	0.06162					36.7608	0.36296		37.4544	0.02969					67.5682	0.07417					42.5986	0.35537								70.9206	0.06231					39.3618	0.31383		36.5296	0.04367
34.5644	0.34208		35.7204	0.04335					75.8914	0.09873					42.8298	0.38328		38.7838	0.06552					75.718	0.0797					34.1598	0.35496								64.2736	0.06385					36.7608	0.31675		43.8702	0.05588
39.6508	0.35353		45.373	0.06083					60.4588	0.0619					41.327	0.35589		41.8472	0.07116					62.5974	0.06256					40.8646	0.34783								79.5328	0.0709					38.8416	0.33909		41.1536	0.06718
40.749	0.35633		42.0784	0.04339					63.2332	0.08826					39.0728	0.36308		41.905	0.04513					73.0592	0.07365					39.7086	0.35939								65.7764	0.06575					42.8876	0.34727		33.6396	0.05498
36.9342	0.33407		35.0846	0.02485					76.5272	0.07377					40.171	0.38913		36.8764	0.03558					66.0076	0.06399					38.8994	0.35267								63.9846	0.06294					34.1598	0.31915		33.1772	0.02819
39.9398	0.37253		33.4084	0.04736					61.0946	0.05077					44.0436	0.38405		40.5756	0.04061					56.2394	0.06063					35.836	0.33454								71.094	0.07104					42.5986	0.31166		37.281	0.0281
36.7608	0.3516		37.6856	0.04065					59.0138	0.06455					42.4252	0.36381		33.235	0.02941					71.672	0.08345					38.6104	0.35713								74.5042	0.07295					40.6334	0.30881		47.5694	0.07253
38.148	0.31847		40.5178	0.0403					67.7416	0.0858					37.9746	0.31743		35.4892	0.03383					62.7708	0.06556					40.9224	0.31651								76.6428	0.07321					44.1014	0.35342		40.749	0.04549
41.0958	0.38966								66.9324	0.07493					43.5812	0.36053		43.6968	0.06091					67.1058	0.07387					43.0032	0.36087								77.163	0.0842					34.68	0.33727		33.9286	0.03736
43.35	0.38027								62.0194	0.06606					41.7316	0.38786		40.171	0.02332					67.7416	0.08451					36.8764	0.39589								63.7534	0.06619					40.5178	0.34335		37.9746	0.0564
39.1306	0.36898								77.163	0.08163					33.4084	0.37262		34.5644	0.03476					67.9728	0.07658					44.4482	0.36955								63.1176	0.0544					40.6334	0.2981		40.3444	0.04476
40.8068	0.34904								72.9436	0.07937					42.772	0.37812		41.6738	0.04287					70.3426	0.0973					38.7838	0.32795								72.6546	0.06981					35.6626	0.36927		33.1772	0.04554
44.0436	0.37203								62.7708	0.07115					40.1132	0.38934		40.749	0.02107					60.5744	0.07163					39.4196	0.36471								75.4868	0.06774					40.1132	0.36575		33.235	0.03982
44.795	0.35326								61.0368	0.06893					40.3444	0.3492		38.8416	0.05789					65.4296	0.04281					33.1772	0.31282								69.2444	0.06494					40.9802	0.33331		37.6856	0.03432
47.107	0.36728								65.8342	0.06326					41.8472	0.37787		42.194	0.03166					66.47	0.07181					39.1884	0.32266								67.4526	0.05557					40.0554	0.36362		32.2524	0.02875
39.7086	0.37072								62.8864	0.0629					40.2288	0.37095		41.8472	0.01925					68.7242	0.06796					33.7552	0.34744								68.1462	0.0567					41.9628	0.37997		34.9112	0.0575
39.7664	0.36998								65.4296	0.08916					43.4078	0.38116		31.0964	0.04059					64.9094	0.07851					38.8416	0.33067								66.9324	0.07345					37.57	0.3378		36.7608	0.06905
39.7086	0.4126								68.4352	0.0861					44.9684	0.35004		38.7838	0.03522					67.2214	0.08858					41.038	0.35955								68.4352	0.07286					41.038	0.27489		39.5352	0.04548
42.1362	0.32595								62.8286	0.07517					41.0958	0.37352		30.2872	0.03514					60.1698	0.05787					39.9398	0.33918								63.002	0.06556					43.5234	0.36623		41.8472	0.04888
43.8702	0.37286								60.2276	0.07536					43.2344	0.29114		36.1828	0.01797					70.2848	0.06631					39.4196	0.34012								64.7938	0.06222					41.616	0.34979		36.1828	0.06245
45.5464	0.41179								59.1294	0.06534					43.061	0.33918		41.5582	0.05917					77.9144	0.07877					49.708	0.30412								64.9672	0.05106					40.8068	0.32572		40.5756	0.05049
41.2114	0.39401								63.4066	0.05532					39.3618	0.3174		38.6682	0.02266					59.3606	0.07625					45.373	0.34573								74.851	0.07342					40.3444	0.37036		35.0268	0.07425
39.0728	0.40007								54.1586	0.06406					33.4662	0.39633		38.437	0.03663					61.1524	0.07958					36.0094	0.35455								59.245	0.07843					41.6738	0.35859		33.813	0.03248
40.171	0.31905								59.5918	0.0674					40.6912	0.36855		37.4544	0.02745					73.984	0.06248					37.9746	0.33078								63.6956	0.07233					42.3674	0.37703		36.2984	0.02339
44.3904	0.3873								64.6782	0.07702					45.6042	0.3659		45.1996	0.05504					64.6204	0.06207					38.3792	0.337								67.7994	0.06762					41.5004	0.33131		35.258	0.04391
36.125	0.37471								62.424	0.07599					31.8478	0.35938		38.4948	0.01861					62.7708	0.07916					36.992	0.32397								77.1052	0.07017					38.8416	0.327		33.4084	0.03116
41.5004	0.3325								59.7074	0.07184					36.2984	0.34494		40.2288	0.02928					70.0536	0.07085					42.2518	0.34328								67.5682	0.05486					36.125	0.30254		35.1424	0.02836
40.6912	0.33682								72.25	0.06158					35.9516	0.39026		38.2636	0.02639					70.9784	0.08603					36.0672	0.36594								66.5856	0.05812					46.3556	0.34307		38.0902	0.02693
40.1132	0.31887								60.7478	0.06233					40.6912	0.35585		37.3966	0.02213					73.6372	0.07505					38.5526	0.32772								67.337	0.06242					40.8068	0.31751		32.7726	0.02294
38.726	0.35419								57.8	0.05778					41.1536	0.38528		38.726	0.04579					64.5048	0.06612					38.4948	0.31047								61.268	0.0537					38.4948	0.39878		33.4084	0.0349
44.795	0.36952								69.1288	0.08742					36.992	0.321		38.6682	0.06553					70.0536	0.08068					35.836	0.33794								74.851	0.07614					36.6452	0.28887		31.7322	0.01968
44.5638	0.38791								65.7764	0.071					38.148	0.3115		44.9106	0.03786					62.3662	0.07955					39.304	0.3118								66.1232	0.0561					39.6508	0.35333		33.1194	0.03038
41.7316	0.35382								68.2618	0.08739					46.2978	0.37471		35.4314	0.02373					70.4004	0.06342					38.5526	0.33089								77.5098	0.06425					41.9628	0.29543		39.882	0.041
40.4022	0.33862								69.4178	0.07529					46.6446	0.29804		36.3562	0.05043					69.7068	0.07234					37.0498	0.36849								66.9324	0.0543					33.813	0.33043		42.3096	0.07199
39.3618	0.40618								69.0132	0.07637					40.2288	0.35611		32.1368	0.02909					70.3426	0.06168					40.8646	0.33201								62.0772	0.05383					37.281	0.27204		33.4084	0.03535
41.2692	0.37392								54.8522	0.04393					38.4948	0.336		39.1306	0.0297					63.9846	0.05198					38.8416	0.35602								69.7646	0.07272					37.8012	0.33867		33.1772	0.03655
37.6856	0.36179								69.0132	0.0761					39.5352	0.36046		43.8702	0.04268					69.1288	0.07874					37.4544	0.35027								77.5676	0.08292					41.0958	0.33615		41.327	0.07853
39.4774	0.38828								62.135	0.05398					45.662	0.33477		41.616	0.02813					76.9318	0.09161					38.437	0.32599								71.7298	0.06997					42.6564	0.35306		41.7894	0.08629
39.015	0.26665								63.8112	0.07879					40.0554	0.36352		40.2866	0.03217					70.4004	0.08142					33.7552	0.30176								71.0362	0.06656					39.304	0.34489		38.0902	0.06301
41.2692	0.39734								71.6142	0.07617					44.8528	0.31411		43.35	0.05642					61.7304	0.06525					37.8012	0.32804								66.6434	0.07316					36.414	0.31797		41.1536	0.04725
35.7204	0.34489								60.5744	0.08082					41.038	0.3361		43.5812	0.05041					61.3836	0.06507					48.0318	0.31755								69.8224	0.06639					41.3848	0.33648		30.6918	0.04486
33.4084	0.36384								63.4066	0.06485					38.0324	0.35473		34.7378	0.03979					64.5048	0.07664					36.0672	0.29227								71.7876	0.07072					34.6222	0.30815		31.79	0.05522
40.8646	0.37695								59.9386	0.0686					47.2226	0.28299		44.3326	0.0544					69.649	0.0836					32.4836	0.31948								68.3774	0.06419					45.1996	0.34168		39.4196	0.04082
42.2518	0.39857								58.667	0.0653					34.7956	0.33939		45.084	0.049					71.094	0.06684					34.6222	0.31867								81.2668	0.06098					38.8994	0.33477		39.7086	0.0696
42.7142	0.35725								69.5334	0.0797					35.6048	0.33226		31.2698	0.03783					65.8342	0.06602					30.1716	0.36353								69.4178	0.07345					40.9224	0.33466		41.1536	0.06382
41.5004	0.41353								63.58	0.06957					40.3444	0.34926		37.7434	0.06045					65.3718	0.08296					37.0498	0.30153								69.3022	0.06744					45.1418	0.33513		37.6856	0.05182
39.593	0.34426								63.4066	0.07284					49.8814	0.33149		35.4314	0.04093					60.69	0.0533					41.1536	0.32728								67.2792	0.0673					45.662	0.35962		36.8764	0.06363
33.524	0.3189								65.7186	0.06299					33.0616	0.36955		39.1884	0.0294					67.1636	0.07511					37.281	0.3519								69.938	0.07408					37.6278	0.32997		42.483	0.0787
38.3792	0.37476								70.3426	0.08102					37.3388	0.37598		38.6682	0.05076					60.979	0.05036					45.7776	0.34167								69.3022	0.0603					37.281	0.32366		32.657	0.04847
41.4426	0.3684								72.7702	0.06141					38.2636	0.33655		35.8938	0.01799					62.1928	0.07159					40.8068	0.36496								66.0076	0.07697					37.4544	0.31262		38.6682	0.05867
36.2984	0.37922								73.0592	0.07398					43.8124	0.37063		41.0958	0.06509					71.961	0.08134					38.7838	0.39828								66.5278	0.08427					40.2866	0.3289		39.6508	0.04859
46.0088	0.35402								66.6434	0.0869					38.2636	0.38823		41.038	0.03811					62.713	0.05151					34.2754	0.30481								67.626	0.08216					42.1362	0.29874		32.4836	0.04766
45.1418	0.36149								60.6322	0.08639					46.3556	0.38253		44.5638	0.04969					64.0424	0.06061					37.3966	0.34934								75.429	0.08692					35.0846	0.3147		39.304	0.04287
40.2288	0.37397								66.5278	0.05426					36.0672	0.32396		39.9976	0.07884					67.915	0.08223					31.9634	0.36016								71.8454	0.05199					40.5178	0.35286		34.9112	0.04045
32.5992	0.42804								60.401	0.06673					44.3326	0.36301		45.951	0.05032					72.0766	0.06772					41.5004	0.34373								87.3936	0.08983					37.4544	0.31852		34.9112	0.04672
41.2692	0.37487								66.5278	0.07077					43.0032	0.38353		38.6104	0.03287					61.0946	0.07259					39.7086	0.39441								77.741	0.07454					42.2518	0.31941		40.6334	0.07237
43.061	0.36325								62.9442	0.05904					40.5178	0.39078		40.1132	0.02979					59.9386	0.08344					47.6272	0.37764								69.7068	0.06656					37.2232	0.32754		33.4662	0.02708
37.4544	0.39761								63.6956	0.07046					36.5874	0.3911		35.6048	0.03395					62.7708	0.06967					38.7838	0.32112								63.9846	0.08348					42.3674	0.35759		40.5756	0.07137
39.9976	0.35012								60.3432	0.0695					40.1132	0.3658		44.4482	0.03548					75.4868	0.07649					33.9286	0.36828								73.1748	0.09192					41.7894	0.36344		35.258	0.04357
42.772	0.35805								63.6956	0.07399					36.8764	0.41206		33.6396	0.03994					69.7646	0.08392					40.8646	0.36044								66.1232	0.06822					39.6508	0.35716		34.2754	0.06
41.0958	0.42097								60.8056	0.05874					39.015	0.42451		47.0492	0.06927					64.9094	0.08824					39.7086	0.35894								69.8224	0.0512					43.061	0.33345		36.7608	0.06488
40.5756	0.40985								69.938	0.06815					41.7316	0.3385		39.593	0.04143					72.539	0.06471					40.171	0.31248								71.7298	0.07062					41.4426	0.31893		33.8708	0.02444
44.1592	0.35523								67.337	0.07072					43.5812	0.36309		33.5818	0.0323					65.7764	0.05815					40.5178	0.34979								67.1636	0.064					44.1592	0.34653		35.547	0.06479
37.3966	0.34038								70.6316	0.09332					40.0554	0.332		36.703	0.03097					72.7124	0.07065					33.2928	0.34907								69.4756	0.07852					39.0728	0.30441		38.6682	0.04308
37.6856	0.38979								63.8112	0.06722					42.9454	0.40955		33.6974	0.01398					69.1288	0.05953					41.7894	0.36231								76.9318	0.0691					34.68	0.32637		33.6974	0.04138
44.1014	0.40554								70.1114	0.0616					41.327	0.35573		39.3618	0.0432					65.4296	0.05084					39.7664	0.36013								68.2618	0.07855					40.6912	0.33537		33.813	0.04372
41.905	0.40886								64.3314	0.06113					39.6508	0.35587		43.1188	0.05182					63.0598	0.05504					32.4258	0.32994								69.4756	0.07975					37.8012	0.32746		40.3444	0.0409
36.4718	0.27049								61.7304	0.06809					42.1362	0.35519		37.9168	0.07749					64.447	0.05991					35.6626	0.38052								76.9318	0.07453					42.7142	0.34353		40.0554	0.05627
40.4022	0.35699								68.493	0.08226					38.6682	0.36338		38.8994	0.03783					72.1344	0.07826					44.795	0.34082								73.2904	0.06716					43.1188	0.33846		39.7664	0.04487
37.5122	0.4081								67.5104	0.06967					37.6278	0.39183		38.8994	0.04544					70.3426	0.05516					45.7776	0.34676								80.1686	0.08036					41.8472	0.32312		38.0324	0.06568
38.6104	0.36762								74.0418	0.07939					40.749	0.37725		44.217	0.05118					62.5396	0.06722					46.9336	0.31298								72.9436	0.0828					36.8764	0.3365		38.8416	0.05227
38.437	0.3819								64.2158	0.06285					37.3966	0.34824		36.414	0.04435					75.3712	0.07984					32.0212	0.33074								76.585	0.07763					43.4656	0.34428		33.2928	0.0429
34.68	0.3428								78.0878	0.08875					40.2866	0.34191		38.7838	0.04149					62.2506	0.08144					34.7956	0.33784								71.3252	0.0652					31.0386	0.33236		35.8938	0.04714
36.125	0.33197								60.8056	0.05227					43.35	0.36442		41.7894	0.06094					69.1288	0.06386					36.5874	0.36143								68.6664	0.07216					32.8304	0.34963		40.5756	0.04204
40.1132	0.39725								66.7012	0.06286					40.1132	0.36062		32.8882	0.02161					61.4992	0.07716					39.0728	0.36038								65.3718	0.05938					36.6452	0.33944		38.9572	0.1029
48.4942	0.36308								69.8224	0.06987					43.7546	0.40044		40.6334	0.03074					56.9908	0.0502					38.6104	0.33753								67.626	0.06226					41.616	0.32632		43.6968	0.06405
39.3618	0.36921								61.6726	0.0629					43.5234	0.36124		41.5004	0.04069					65.314	0.08309					38.3214	0.33362								72.3078	0.07794					35.8938	0.34128		43.639	0.06077
45.2574	0.32854								64.158	0.06081					41.038	0.40199		42.8298	0.03955					68.9554	0.0607					35.8938	0.3237								75.7758	0.07531					38.8416	0.29195		32.657	0.03403
47.974	0.35935								60.69	0.06649					41.905	0.34832		38.6104	0.03237					63.002	0.06604					43.2922	0.33323								66.3544	0.07404					45.1996	0.33921		40.5756	0.06213
42.1362	0.37044								60.69	0.07733					42.3096	0.31674		44.6216	0.04529					71.0362	0.04955					37.3966	0.34601								67.2214	0.07274					43.5812	0.35542		37.2232	0.04312
37.3966	0.35498								58.089	0.08573					37.9168	0.37682		43.061	0.0331					69.36	0.07614					31.6744	0.39688								66.8168	0.04988					40.46	0.31111		36.8764	0.04677
31.7322	0.31606								60.9212	0.05187					37.57	0.35717		39.9398	0.06054					63.6378	0.05407					38.148	0.36223								69.1288	0.06885					38.0902	0.3521		38.148	0.06841
37.281	0.32593								59.3028	0.06219					34.8534	0.31253		36.5296	0.02957					66.8168	0.08545					44.8528	0.37453								78.897	0.07313					32.368	0.27568		42.7142	0.06664
43.7546	0.33771								63.3488	0.07515					37.6856	0.35905		37.0498	0.02146					67.2792	0.06202					34.0442	0.32006								69.8802	0.06047					40.8646	0.28745		39.7664	0.0443
34.7378	0.33053								65.8342	0.06894					40.6912	0.37434		41.905	0.0438					76.1226	0.07871					41.616	0.31081								74.1574	0.08226					45.0262	0.3188		41.3848	0.05141
36.8186	0.37998								69.938	0.09137					41.0958	0.35234		45.4886	0.09079					58.956	0.06038					38.6682	0.32896								65.5452	0.07515					37.7434	0.36446		40.6912	0.0398
38.5526	0.28553								55.777	0.06318					37.8012	0.35094		41.616	0.05935					75.0822	0.06942					37.6856	0.36542								60.5166	0.07839					37.5122	0.32584		43.7546	0.04244
34.391	0.37917								74.3886	0.07508					43.7546	0.38881		37.6856	0.04327					68.7242	0.08523					43.5234	0.34045								72.3656	0.0644					39.1306	0.3586		38.2636	0.03688
43.8702	0.38235								60.5744	0.0638					43.5812	0.38262		40.171	0.03733					69.071	0.07551					40.5756	0.34481								73.8684	0.06992					37.6856	0.33		38.726	0.05657
36.0672	0.37427								63.7534	0.06288					40.8646	0.36546		32.8304	0.05798					63.8112	0.05751					41.7316	0.32623								74.5042	0.08873					39.7664	0.33677		38.8416	0.0412
36.4718	0.40561								62.5396	0.07489					40.8646	0.32121		41.9628	0.04038					58.089	0.06662					34.68	0.33123								61.846	0.05408					48.4942	0.30592		37.5122	0.05412
40.9802	0.33237								67.2214	0.07132					44.3904	0.36242		40.3444	0.04882					78.7236	0.08091					38.3792	0.3436								64.9672	0.0717					39.015	0.33245		39.304	0.06182
33.8708	0.31816								69.7646	0.07411					44.4482	0.34243		43.0032	0.03627					67.8572	0.07879					35.2002	0.32367								77.6832	0.06689					37.8012	0.3102		37.2232	0.02918
42.5408	0.37646								61.4414	0.06768					42.194	0.37576		46.3556	0.05766					64.7938	0.06661					50.575	0.27128								59.9964	0.05081					33.3506	0.28771		35.0268	0.05678
39.4774	0.35862								68.0306	0.08348					32.4836	0.32162		41.1536	0.05215					63.3488	0.07219					38.3792	0.35682								69.8802	0.05932					43.4656	0.28831		33.235	0.03708
41.327	0.38373								63.291	0.07507					37.9168	0.33063		40.8068	0.05195					70.6894	0.06465					42.6564	0.36468								66.7012	0.05568					38.3214	0.38855		36.125	0.08526
39.7664	0.32648								58.2624	0.08641					35.7782	0.37016		38.9572	0.05529					63.4066	0.07044					40.8646	0.34096								66.8168	0.07246					42.3674	0.34598		32.1946	0.05172
40.8646	0.35832								66.5856	0.0667					42.3096	0.36808		36.0094	0.03699					69.071	0.06316					38.726	0.35998								69.1866	0.06079					39.304	0.35438		38.8416	0.05884
36.5296	0.32488								68.0884	0.05563					38.5526	0.37874		42.483	0.04935					62.135	0.06187					31.2698	0.38678								79.7062	0.09196					43.1766	0.36538		33.0616	0.0479
43.8124	0.38322								64.447	0.06537					39.015	0.35508		41.2692	0.05074					67.2792	0.07768					35.836	0.31481								65.0828	0.0706					37.57	0.31162		38.5526	0.03572
42.4252	0.36943								68.4352	0.07109					40.4022	0.36033		46.2978	0.03604					61.1524	0.04006					41.1536	0.33415								61.3258	0.05797					41.327	0.35118		33.1194	0.04695
39.2462	0.36411								71.6142	0.09859					43.0032	0.35493		39.5352	0.02906					76.296	0.07372					40.0554	0.29988								67.337	0.06068					38.437	0.32435		38.437	0.06239
32.657	0.37871								61.4414	0.06339					37.5122	0.37005		37.9746	0.06408					74.6776	0.08947					33.6396	0.38149								71.094	0.05917					39.4196	0.34958		50.3438	0.04271
36.2406	0.35801								61.9616	0.05849					38.437	0.40481		37.6856	0.02163					63.6956	0.06802					35.6048	0.31399								64.3892	0.06494					41.0958	0.33273		37.0498	0.0616
31.9056	0.33272								70.0536	0.07564					43.061	0.40602		41.327	0.06343					66.6434	0.06605					43.0032	0.3417								70.0536	0.06309					38.0902	0.34179		33.0616	0.06253
35.4314	0.26557								61.1524	0.05475					35.258	0.3648		40.5178	0.03703					63.3488	0.06608					46.1822	0.32555								64.9672	0.05583					39.8242	0.34243		39.2462	0.09093
35.258	0.33183								66.181	0.08389					45.662	0.35964		35.6626	0.01658					68.782	0.07288					42.5408	0.34305								71.9032	0.07734					44.3904	0.34648		37.0498	0.071
36.2406	0.34063								68.6086	0.06191					42.483	0.38503		45.6042	0.03736					68.782	0.07288					42.5986	0.34283								66.7012	0.06301					42.2518	0.34359		42.8876	0.07875
34.969	0.36468								61.557	0.06069					44.6794	0.34989		38.0324	0.04388					66.9324	0.06879					36.992	0.3439								71.4986	0.07159					41.1536	0.32515		42.4252	0.04154
36.5296	0.3714								71.3252	0.06323					41.9628	0.40016		40.1132	0.04087					71.4986	0.07133					41.038	0.34191								63.7534	0.0697					38.8416	0.31843		38.9572	0.07202
39.4774	0.35385								58.4358	0.07883					42.8298	0.39203		38.7838	0.05406					63.6956	0.06418					37.6278	0.39012								69.8224	0.06521					39.4196	0.30974		37.5122	0.03509
40.8068	0.36614								62.5974	0.06322					40.46	0.43933		37.7434	0.03201					78.897	0.0741					36.9342	0.33548								71.7876	0.06925					32.1368	0.30266		35.1424	0.04857
30.056	0.39637								60.2854	0.04961					39.015	0.33962		34.5066	0.0394					68.7242	0.06371					35.4892	0.37234								68.6086	0.09591					40.5178	0.34175		37.9168	0.04697
44.506	0.38342								62.5974	0.06151					35.836	0.29853		45.4308	0.04303					64.736	0.06978					35.6626	0.33207								72.3656	0.07206					37.8012	0.33194		47.4538	0.05793
43.0032	0.36446								55.4302	0.07854					37.1076	0.37124		37.2232	0.02311					55.0256	0.05253					44.6216	0.28008								65.4874	0.07184					36.703	0.29093		40.5756	0.06775
40.171	0.36965								63.2332	0.07569					37.9746	0.3979		42.4252	0.04875					64.9094	0.08651					43.9858	0.35511								69.8802	0.06323					40.3444	0.31996		41.4426	0.06244
42.5408	0.35284								76.1804	0.07849					40.6912	0.35624		36.992	0.03095					77.163	0.11573					37.2232	0.37063								66.3544	0.06382					37.5122	0.3365		37.281	0.05499
49.1878	0.3799								63.3488	0.06627					41.0958	0.44325		43.5234	0.04798					66.2966	0.08625					36.8186	0.35644								63.58	0.05829					40.6912	0.2971		31.6744	0.05537
39.0728	0.3615								72.4812	0.08709					37.2232	0.30997		44.3326	0.03123					59.0138	0.06259					37.1076	0.31878								63.7534	0.05684					44.4482	0.34527		33.9864	0.03968
45.8354	0.38227								67.337	0.07249					38.437	0.37179		36.3562	0.04377					74.9088	0.07146					34.0442	0.35689								78.0878	0.05881					41.0958	0.32287		37.859	0.06709
40.1132	0.38188								66.6434	0.05709					40.749	0.35307		38.8994	0.02339					82.365	0.10729					38.726	0.34263								68.4352	0.07133					38.8994	0.34695		34.3332	0.03588
39.5352	0.3564								75.5446	0.08624					41.327	0.36016		36.0672	0.02848					76.3538	0.09012					32.8304	0.34372								70.6894	0.08025					47.1648	0.32432		38.437	0.03818
37.6278	0.39062								67.1636	0.07852					36.9342	0.44953		32.3102	0.04078					69.649	0.05251					37.1076	0.30627								67.1058	0.05336					35.547	0.33712		42.9454	0.08389
37.281	0.32028								63.869	0.06976					34.7956	0.35456		45.1418	0.06059					83.4054	0.07287					37.9168	0.34857								71.2674	0.06397					38.8416	0.35129		41.3848	0.05115
42.4252	0.33346								72.0188	0.0867					41.5582	0.38076		43.1766	0.03362					68.782	0.08209					47.4538	0.38367								62.9442	0.06047					36.5874	0.32435		35.4892	0.03423
32.7148	0.31511								67.626	0.07043					45.6042	0.28951		26.2412	0.0152					67.6838	0.06881					38.6104	0.35911								68.3196	0.07609					39.1306	0.31749		37.6278	0.07143
35.547	0.36807								67.6838	0.0769					44.217	0.40264		39.593	0.04802					61.557	0.09188					37.0498	0.34209								71.094	0.06729					41.9628	0.3139		31.501	0.02961
35.1424	0.31407								57.7422	0.07199					42.7142	0.35493		35.0846	0.03992					64.2158	0.06078					39.593	0.35278								62.6552	0.08481					41.7316	0.34976		38.3792	0.03547
39.304	0.38521								66.9902	0.06139					36.8186	0.39093		43.639	0.03695					62.424	0.06188					37.3966	0.33558								62.2506	0.07501					41.0958	0.37688		36.125	0.04077
37.859	0.34987								60.112	0.07343					35.4892	0.39992		41.2114	0.0486					70.6316	0.0903					38.8994	0.39687								76.8162	0.07397					47.8584	0.3551		31.6744	0.0376
44.1592	0.3627								63.6378	0.08651					42.483	0.3937		40.749	0.04853					66.2388	0.07633					40.1132	0.37969								75.8914	0.06677					38.2636	0.36716		33.1772	0.06309
38.9572	0.33677								68.2618	0.07084					39.6508	0.31764		43.061	0.03154					75.718	0.06484					36.2984	0.31195								66.5278	0.06077					38.3214	0.39072		38.5526	0.04042
44.506	0.39421								66.1232	0.07567					40.4022	0.36306		29.9982	0.03788					63.1176	0.07725					33.7552	0.40273								72.4234	0.07413					35.6626	0.31869		41.2114	0.04054
40.4022	0.32772								65.4296	0.064					38.3214	0.36894		39.9398	0.04543					66.0076	0.05818					37.6856	0.35264								67.1636	0.09012					41.8472	0.33066		49.1878	0.06677
41.1536	0.35447								66.5856	0.06956					36.992	0.31004		39.882	0.04504					62.6552	0.07038					42.5986	0.34963								68.493	0.08387					39.4774	0.31546		39.8242	0.05864
37.1654	0.33662								61.846	0.08044					40.9224	0.37023		41.2692	0.02916					73.4638	0.07428					37.4544	0.3546								73.0592	0.0791					35.6048	0.32363		38.148	0.04443
38.0902	0.37392								73.4638	0.09021					38.6104	0.35602		30.2872	0.02687					58.667	0.07276					45.8354	0.35964								68.0306	0.05976					35.4892	0.327		38.6682	0.0487
41.0958	0.37698								64.2158	0.0556					43.7546	0.38853		44.2748	0.03855					70.9206	0.06162					38.8994	0.35382								63.9268	0.07081					37.281	0.32697		36.125	0.0119
37.1076	0.35765								59.5918	0.06117					37.859	0.41657		38.3214	0.04481					61.7882	0.07049					38.6104	0.36936								64.5626	0.0612					42.3674	0.35852		36.9342	0.0808
37.5122	0.34472								70.0536	0.06982					42.3674	0.37467		33.813	0.03602					66.4122	0.07419					37.4544	0.35709								75.0822	0.07048					46.6446	0.31563		34.5644	0.03197
40.5178	0.42667								66.9324	0.06369					43.5812	0.29808		37.7434	0.03618					59.8808	0.05314					39.7664	0.36802								66.8746	0.07262					38.437	0.33648		39.593	0.05497
47.1648	0.40332								61.0368	0.06089					39.9976	0.37939		38.726	0.04419					62.0772	0.07501					44.4482	0.3508								67.2792	0.05864					41.6738	0.30666		39.1884	0.05974
42.5986	0.36414								71.4986	0.07465					45.1996	0.32639		40.46	0.05364					64.6204	0.06309					36.2406	0.34583								67.7416	0.07474					42.194	0.34181		43.639	0.05366
46.7024	0.35601								62.8286	0.06769					41.5582	0.38566		38.6104	0.04621					62.4818	0.04162					29.0734	0.33206								66.4122	0.06006					38.7838	0.36079		43.1188	0.05011
40.749	0.37656								54.5054	0.06133					41.2692	0.37327		36.2984	0.03165					54.2164	0.04963					35.836	0.33495								65.0828	0.05557					37.1076	0.3378		35.4314	0.03732
42.3674	0.37786								58.7826	0.06282					37.6278	0.37843		46.1244	0.04245					68.4352	0.08813					42.483	0.3493								74.3886	0.07361					42.7142	0.36783		39.4196	0.06504
41.038	0.36301								63.3488	0.07374					44.3904	0.34763		45.1996	0.05415					80.2842	0.0621					38.5526	0.33895								67.2792	0.07061					46.4712	0.34432		34.969	0.03001
43.1188	0.3619								59.3606	0.0775					39.1884	0.37438		36.1828	0.04616					68.5508	0.07425					39.4196	0.32311								61.7882	0.06932					47.107	0.36681		26.9926	0.01919
40.171	0.41146								70.1114	0.07994					43.7546	0.36786		41.038	0.04869					67.915	0.06975					34.8534	0.38719								63.6378	0.06348					42.8298	0.31245		37.57	0.04527
49.0144	0.38285								61.4414	0.06486					42.483	0.36984		44.6794	0.04893					71.8454	0.07008					36.2406	0.33207								64.2736	0.06547					42.772	0.38542		41.7316	0.06108
39.1306	0.3743								66.5278	0.06091					42.5986	0.38669		36.4718	0.03383					61.4414	0.06735					44.506	0.35125								67.626	0.0719					43.1188	0.32044		34.7956	0.03715
40.4022	0.3799								64.9094	0.07557					38.4948	0.35455		33.8708	0.03483					63.0598	0.05702					32.079	0.39085								68.6086	0.062					38.8416	0.3488		32.4836	0.04779
43.2922	0.37785								65.7764	0.06817					39.304	0.40795		41.7316	0.02974					60.4588	0.0671					38.726	0.36743								57.6266	0.05749					43.4656	0.33936		44.5638	0.05846
39.4774	0.35925								67.5104	0.06101					42.5986	0.33391		40.0554	0.03386					72.1922	0.06652					41.8472	0.3142								69.36	0.06833					39.5352	0.34511		42.0784	0.05961
41.905	0.40709								68.5508	0.06521					39.5352	0.42842		41.2692	0.0462					65.6608	0.07805					43.8124	0.32974								73.4638	0.08141					38.2636	0.33351		31.501	0.0317
44.217	0.39713								63.5222	0.06616					42.2518	0.36148		37.3966	0.02886					70.4004	0.08877					39.1306	0.34456								65.603	0.0695					40.6912	0.33732		46.3556	0.04268
38.5526	0.41701								62.135	0.05702					50.0548	0.27251		33.0616	0.03075					67.048	0.09586					42.1362	0.34414								74.562	0.08138					50.9796	0.31841		41.9628	0.06367
34.0442	0.37405								65.892	0.06671					37.859	0.35175		42.8876	0.09266					68.7242	0.06066					33.2928	0.43808								63.6956	0.0538					39.4774	0.35584		31.5588	0.01607
37.281	0.34609								60.5744	0.07464					40.2288	0.37073		34.9112	0.05971					60.9212	0.05988					42.194	0.38157								69.4756	0.08243					43.5812	0.34653		47.1648	0.06021
34.4488	0.34306								66.5856	0.0838					38.0324	0.32145		41.8472	0.02947					69.4178	0.06062					36.1828	0.34547								74.6198	0.06699					37.3966	0.30349		34.391	0.03617
44.9684	0.36325								60.9212	0.06375					39.1306	0.40806		39.4774	0.04011					65.1406	0.08524					38.0902	0.36181								64.6204	0.08333					43.1766	0.33343		36.8764	0.03155
33.9864	0.37074								64.8516	0.08531					43.8702	0.40924		39.304	0.07504					66.4122	0.07988					42.2518	0.36688								65.8342	0.07311					39.9976	0.29879		38.3792	0.04962
37.6278	0.39273								62.3662	0.05944					38.9572	0.33563		36.2984	0.04572					60.2276	0.06567					39.2462	0.35171								73.2326	0.05806					39.882	0.30311		31.501	0.04174
37.6856	0.33035								67.5104	0.06337					38.2636	0.34716		43.2344	0.04158					63.6378	0.0894					33.5818	0.40488								70.8628	0.0669					39.0728	0.30345		37.6856	0.03735
41.2114	0.36576								69.8802	0.06528					47.5694	0.41685		40.5756	0.04848					67.9728	0.06912					32.3102	0.37438								66.9902	0.07631					44.3326	0.33026		40.2288	0.04371
45.7198	0.36709								61.7304	0.07042					43.35	0.37126		36.4718	0.02607					70.0536	0.08027					42.1362	0.35313								67.8572	0.07977					42.9454	0.32764		40.8068	0.05127
44.0436	0.38232								58.4936	0.07232					41.2692	0.3557		38.2058	0.02706					67.915	0.08789					29.2468	0.2854								76.8162	0.05554					36.9342	0.32133		42.2518	0.048
38.3792	0.35415								69.36	0.066					39.7086	0.39816		34.1598	0.03797					76.296	0.07374					38.7838	0.34732								80.92	0.07278					39.7664	0.33521		35.6626	0.03756
43.4656	0.35332								66.5856	0.06854					47.0492	0.36124		41.6738	0.04315					63.6378	0.06064					37.9168	0.34928								71.5564	0.06959					41.2692	0.33937		40.0554	0.07719
39.4196	0.35435								68.3196	0.06316					41.3848	0.37762		34.391	0.02346					63.9268	0.06786					41.616	0.38216								65.314	0.06366					40.2288	0.34202		43.7546	0.04927
46.5868	0.37874								73.2326	0.08237					49.3612	0.20456		43.7546	0.04327					75.3712	0.07727					36.3562	0.353								67.8572	0.07143					31.6744	0.34549		32.657	0.04717
37.859	0.33956								70.4582	0.07235					42.8876	0.37453		34.4488	0.04116					72.0766	0.07319					32.4836	0.32491								58.4358	0.07098					40.6334	0.30774		40.2866	0.03794
44.9684	0.35884								62.0194	0.06607					41.0958	0.38233		39.8242	0.03285					72.8858	0.05699					41.038	0.35626								66.2388	0.04677					40.171	0.32334		36.992	0.06808
42.3096	0.36802								63.6956	0.06755					39.6508	0.40122		42.483	0.04596					65.8342	0.06513					33.4084	0.33213								73.6372	0.08407					39.015	0.30977		36.2984	0.02598
46.0666	0.36946								71.672	0.0805					41.7894	0.39764		33.4662	0.03002					62.1928	0.05969					33.1194	0.38275								71.672	0.06232					36.6452	0.33273		38.437	0.06971
42.483	0.338								60.8056	0.07556					38.148	0.3747		31.9634	0.03191					59.823	0.05627					37.57	0.32949								65.3718	0.0646					43.4656	0.32207		37.9746	0.04947
37.7434	0.33091								66.9324	0.06673					35.1424	0.35321		36.3562	0.03071					62.713	0.07288					41.3848	0.33131								77.2208	0.08069					43.061	0.35529		41.2114	0.05409
42.0206	0.3757								68.2618	0.07035					43.7546	0.3917		38.7838	0.03157					68.2618	0.08057					38.2636	0.34552								64.8516	0.06508					38.9572	0.39128		37.3388	0.06113
37.6856	0.34985								62.8864	0.06078					42.6564	0.3656		36.3562	0.04352					64.5626	0.05507					44.3904	0.35856								67.337	0.0835					46.3556	0.3518		37.0498	0.05836
43.639	0.379								60.401	0.03081					40.6912	0.38464		39.7664	0.05388					66.759	0.05897					41.905	0.37978								63.3488	0.09228					40.2288	0.34533		42.483	0.05244
43.5812	0.38244								58.0312	0.06327					38.726	0.3849		42.5986	0.03566					64.2158	0.06019					34.2176	0.33345								74.2152	0.07859					38.148	0.28937		38.148	0.06924
44.6794	0.37618								73.0592	0.08194					34.969	0.31466		43.4078	0.05749					65.4296	0.08151					37.1654	0.35802								70.4582	0.07343					42.5986	0.27388		32.0212	0.05507
47.5694	0.38407								61.9616	0.05541					40.1132	0.34686		37.6856	0.03631					59.7652	0.05974					40.4022	0.39507								60.2276	0.04216					42.2518	0.3279		49.4768	0.05304
33.9286	0.36357								59.8808	0.05957					33.235	0.16859		38.0324	0.0247					66.0654	0.07743					40.749	0.36552								61.846	0.06253					42.7142	0.3627		33.2928	0.03425
41.7894	0.37093								66.1232	0.06267					38.8416	0.34434		37.57	0.0268					66.1232	0.07866					49.7658	0.29244								80.9778	0.07865					38.6104	0.31001		47.8006	0.05136
45.7198	0.36145								66.7012	0.06991					43.7546	0.32592		32.946	0.03475					71.0362	0.07136					32.7148	0.38521								66.181	0.06701					33.524	0.3037		42.2518	0.0552
31.6166	0.41432								62.9442	0.0598					40.8646	0.34715		42.8876	0.061					74.6776	0.08219					37.859	0.37234								67.7994	0.04933					39.4196	0.35594		38.2058	0.03501
36.9342	0.34585								61.1524	0.0657					37.4544	0.38329		39.9976	0.03458					60.401	0.06274					31.79	0.3001								64.7938	0.06574					36.8764	0.33454		37.0498	0.04173
35.6048	0.34537								72.1922	0.07598					49.5924	0.33718		39.7664	0.04769					61.7304	0.06222					42.7142	0.35564								79.8218	0.06806					38.6104	0.3335		35.7204	0.03452
37.9168	0.35702								65.1406	0.06105					40.749	0.37542		39.7086	0.05735					74.1574	0.08183					36.0672	0.28637								61.557	0.05544					50.9796	0.34226		35.547	0.03525
41.905	0.37529								61.6148	0.0808					36.2984	0.39019		41.5004	0.03495					67.4526	0.06356					37.9746	0.36792								68.7242	0.05949					38.8994	0.32853		44.0436	0.09984
35.8938	0.28346								69.5912	0.08429					35.4314	0.36858		39.0728	0.03354					66.1232	0.07966					40.2288	0.35774								77.2786	0.0822					39.6508	0.34491		50.5172	0.08104
42.8298	0.37874								60.8056	0.07596					40.171	0.43413		33.6974	0.02767					65.0828	0.06578					43.9858	0.35434								64.447	0.08427					35.4314	0.36186		43.061	0.07107
34.7956	0.37675								62.424	0.0765					36.1828	0.33268		38.5526	0.0371					64.5048	0.07342					37.0498	0.34639								65.7186	0.06528					39.1306	0.32783		32.5414	0.04893
46.5868	0.37196								75.3712	0.06902					38.3214	0.35817		40.8646	0.02112					64.5626	0.06088					42.3096	0.3286								66.759	0.06466					36.3562	0.31584		41.5582	0.05004
43.061	0.37508								55.3724	0.06562					39.6508	0.36325		41.5582	0.06251					72.6546	0.07303					38.3792	0.34218								63.3488	0.05713					44.5638	0.33292		37.3388	0.04997
45.1418	0.3524								56.066	0.08138					40.5178	0.36357		27.8018	0.02281					81.9604	0.10136					41.616	0.30833								67.7994	0.07143					37.9168	0.34424		39.1306	0.04697
41.5004	0.3902								68.2618	0.07746					37.3388	0.3493		37.6278	0.06457					76.585	0.08345					40.8068	0.31325								74.273	0.05679					34.5066	0.31227		43.2344	0.03115
40.0554	0.31546								64.0424	0.04732					37.9746	0.40846		35.1424	0.05222					65.2562	0.08478					37.1654	0.40121								74.3886	0.10545					42.3674	0.32318		41.0958	0.05414
43.0032	0.37098								64.736	0.07362					42.8876	0.37366		33.813	0.05156					60.6322	0.07774					35.7782	0.30473								62.424	0.04978					41.7316	0.33216		47.107	0.07602
35.7782	0.37816								63.4644	0.07615					40.9224	0.37957		38.2058	0.05954					63.6378	0.07743					41.6738	0.3721								66.2388	0.05973					43.639	0.33465		29.5936	0.04377
45.7198	0.34916								68.3196	0.06583					38.437	0.3835		34.5644	0.0374					69.7646	0.06646					38.6682	0.34158								69.4178	0.0862					41.3848	0.36499		34.1598	0.05106
39.7664	0.37139								62.9442	0.06874					32.7726	0.30301		49.8814	0.05414					62.135	0.06317					38.0324	0.34498								65.7186	0.08015					36.8764	0.32592		41.2692	0.06289
37.6278	0.35825								66.3544	0.06504					49.5346	0.37016		45.0262	0.06863					58.2624	0.06221					37.0498	0.34679								73.0014	0.08197					39.1306	0.35092		35.836	0.03897
39.5352	0.39715								72.7702	0.08034					38.8994	0.3835		42.0784	0.04681					71.2674	0.08802					34.6222	0.33605								64.158	0.08938					35.547	0.31148		36.125	0.03817
33.6974	0.38232								65.4296	0.06671					47.974	0.38388		40.8646	0.06603					66.181	0.08256					42.8876	0.3496								72.539	0.08173					44.5638	0.32724		40.4022	0.0632
45.4308	0.39978								69.8802	0.06445					44.795	0.3599		36.992	0.05797					62.424	0.08737					47.4538	0.36247								65.6608	0.07195					38.148	0.31525		41.2692	0.05789
39.6508	0.35346								57.8	0.07059					38.0902	0.36443		44.6794	0.0751					62.0194	0.05246					39.4774	0.30835								65.0828	0.06699					43.9858	0.31962		47.4538	0.06653
43.9858	0.43646								59.823	0.06525					41.327	0.37265		43.9858	0.05495					65.3718	0.05831					38.3792	0.35118								67.5104	0.06234					40.6334	0.30916		35.6048	0.04959
46.7602	0.38127								69.071	0.05074					43.061	0.36586		40.0554	0.03783					68.204	0.06965					41.7316	0.34671								67.048	0.07144					38.2058	0.32134		36.992	0.04258
36.4718	0.36438								71.7876	0.07783					39.593	0.34253		40.1132	0.04619					61.6148	0.05411					32.657	0.37428								69.1866	0.07146					42.6564	0.25866		33.7552	0.08662
45.4308	0.37504								73.6372	0.07912					45.5464	0.37391								62.2506	0.05097					36.9342	0.33545								67.1636	0.09705					40.2288	0.25886		38.437	0.06932
42.5408	0.35869								70.7472	0.09053					47.5116	0.36245								64.8516	0.06567					31.9056	0.36016								64.0424	0.05431					38.0324	0.31691		34.68	0.0467
39.5352	0.36133								68.6086	0.06287					45.4886	0.37647								57.222	0.05417					36.8186	0.36878								70.5738	0.07346					38.4948	0.31716		42.772	0.0692
41.7894	0.32863								56.9908	0.07136					41.7894	0.36771								59.6496	0.0772					34.2176	0.3505								65.0828	0.06672					41.8472	0.35102		37.9168	0.05842
41.2692	0.33899								61.4992	0.06375					36.5874	0.27117								61.4414	0.08563					43.0032	0.31778								73.0592	0.07107					45.2574	0.33214		47.0492	0.07422
49.3034	0.36913								62.7708	0.06356					35.9516	0.3705								70.5738	0.06406					41.5582	0.35831								73.8684	0.07213					38.3214	0.37079		40.46	0.03962
35.2002	0.35949								74.3886	0.06965					40.9224	0.3456								61.9616	0.05342					36.7608	0.35217								60.8056	0.06847					40.1132	0.31779		37.57	0.03964
40.171	0.34556								68.4352	0.06936					36.703	0.39226								71.5564	0.06823					40.2866	0.36957								69.1288	0.07246					39.0728	0.33574		41.0958	0.07099
40.9802	0.36091								56.644	0.05469					41.9628	0.37147								66.9902	0.07136					36.9342	0.34291								67.7416	0.06051					42.4252	0.32566		34.391	0.03329
35.0268	0.33844								68.6086	0.07032					41.7316	0.36005								62.713	0.07642					38.4948	0.37073								75.1978	0.06326					41.9628	0.35248		35.2002	0.04949
39.7086	0.38008								69.5334	0.04939					37.1076	0.40437								64.158	0.07918					39.5352	0.29511								74.2152	0.06336					39.9976	0.37161		32.368	0.03966
37.5122	0.40147								66.9324	0.08089					37.6278	0.39856								64.3314	0.07008					39.4774	0.35269								72.9436	0.07957					43.2922	0.38282		42.194	0.04362
40.5178	0.36718								57.9734	0.06581					39.4196	0.38262								73.406	0.08488					35.1424	0.33641								62.5396	0.07855					35.6048	0.30943		44.6216	0.05266
36.0672	0.36891								61.7304	0.0792					34.8534	0.36411								71.2096	0.07126					43.7546	0.36326								64.9094	0.06844					38.8994	0.31159		42.3096	0.05355
43.8702	0.35836								57.9734	0.08993					37.3966	0.35797								67.8572	0.07535					43.4656	0.32233								62.9442	0.06114					45.2574	0.33695		33.1772	0.0585
43.8124	0.36749								63.9268	0.07059					42.8298	0.35652								65.025	0.07409					41.9628	0.36662								67.048	0.06611					45.084	0.35688		36.5874	0.03256
39.015	0.36359								59.3028	0.07049					39.1306	0.4179								61.268	0.06591					37.57	0.35894								74.7932	0.06852					44.3904	0.3457		36.125	0.0127
45.0262	0.36538								57.9156	0.05814					37.2232	0.37308								67.3948	0.06995					29.189	0.37433								68.204	0.06644					40.2866	0.34318		39.015	0.05739
41.7316	0.3701								64.1002	0.0758					37.859	0.35253								60.2854	0.06161					35.3158	0.33155								76.296	0.0655					43.639	0.35135		32.368	0.01905
42.8876	0.39186								60.8634	0.05863					34.391	0.40017								66.1232	0.05859					42.1362	0.35528								61.6148	0.04425					40.9802	0.33412		43.0032	0.04138
39.3618	0.34208								64.447	0.04782					39.4196	0.34452								60.6322	0.05685					34.5066	0.37187								66.0654	0.06867					47.107	0.28462		47.3382	0.05108
36.6452	0.38215								72.7702	0.04948					39.3618	0.35989								54.332	0.05476					38.8994	0.36988								66.6434	0.06487					39.1884	0.33759		35.2002	0.05335
40.2288	0.36732								63.0598	0.06645					39.9976	0.36405								62.3662	0.05366					38.8994	0.37048								65.6608	0.06568					44.1014	0.32835		34.0442	0.06067
38.6104	0.38971								67.5682	0.07407					42.5408	0.3704								65.7186	0.08259					39.4774	0.36502								67.2214	0.07509					35.8938	0.38114		39.9976	0.04646
39.6508	0.40049								64.2736	0.06787					41.905	0.36719								70.1692	0.05496					39.7086	0.37063								65.025	0.0435					37.1076	0.36255		39.304	0.03858
39.2462	0.34939								60.8056	0.05127					36.703	0.3683								64.158	0.09148					38.8994	0.36698								62.7708	0.05929					33.4662	0.36063		39.015	0.06675
43.1766	0.34036								74.4464	0.06971					47.685	0.38858								68.8976	0.07176					43.2344	0.35907								67.048	0.07229					32.8882	0.35973		33.2928	0.03514
46.2978	0.35377								54.7944	0.04221					41.3848	0.34773								63.7534	0.06066					35.3736	0.30276								66.2388	0.06621					37.57	0.30708		35.6048	0.05465
42.3674	0.34036								59.8808	0.04309					37.281	0.38146								61.3836	0.07072					38.8994	0.31947								65.5452	0.07018					37.0498	0.31759		32.8882	0.03105
45.1996	0.3814								64.736	0.08066					36.8764	0.3678								64.7938	0.09529					39.593	0.31576								65.603	0.08041					43.8124	0.34151		36.125	0.07742
39.3618	0.37013								64.5626	0.06559					43.1188	0.34143								68.6664	0.05774					43.1188	0.29387								58.5514	0.08305					44.8528	0.31549		40.5756	0.06464
37.1076	0.37283								71.6142	0.06883					38.6104	0.38579								61.268	0.06691					43.0032	0.33859								67.8572	0.08592					40.8646	0.38017		36.6452	0.03647
43.7546	0.3573								59.4762	0.05875					37.3966	0.37284								73.5216	0.06436					37.1076	0.34558								67.7416	0.07248					43.5234	0.3371		35.258	0.04884
34.2754	0.3484								60.3432	0.06413					38.7838	0.37129								62.424	0.07216					39.5352	0.3356								67.6838	0.07383					36.8186	0.34523		34.9112	0.05222
36.125	0.39231								68.4352	0.06416					39.9398	0.36768								61.6148	0.07921					49.0722	0.38212								62.4818	0.06069					44.0436	0.36544		37.4544	0.02411
38.6104	0.39076								62.135	0.07085					39.304	0.34153								61.1524	0.07499					38.437	0.42296								65.5452	0.07068					38.3792	0.34999		39.0728	0.04665
38.0902	0.34683								64.5626	0.06568					31.9634	0.39122								66.4122	0.08178					40.9224	0.35095								62.3084	0.03989					39.882	0.31004		32.7148	0.03037
38.8416	0.36593								66.8746	0.06598					47.685	0.34939								66.2966	0.06138					35.6048	0.33274								63.5222	0.07444					42.1362	0.33585		39.7086	0.05358
39.8242	0.3705								62.3084	0.05102					39.5352	0.35465								66.6434	0.06968					37.3966	0.36482														40.9224	0.34983		38.3214	0.06201
44.3326	0.37855								57.8578	0.07138					38.9572	0.34979								65.1984	0.05496					36.992	0.34947														43.1188	0.34985		38.148	0.02959
46.0666	0.38723								59.0138	0.05824					37.9746	0.37916								61.846	0.05746					37.8012	0.33161														39.4196	0.34755		38.6104	0.05793
37.6278	0.33725								67.8572	0.06611					36.3562	0.40587								64.158	0.08053					31.8478	0.41161														34.3332	0.32198		41.7894	0.04157
36.5874	0.33171								58.378	0.06099					35.547	0.37633								62.713	0.05974					34.8534	0.2919														39.7664	0.36261		37.3388	0.05577
45.084	0.40189								60.4588	0.07207					37.6856	0.31976								72.9436	0.08226					33.2928	0.35831														41.7894	0.35679		37.9168	0.05596
36.3562	0.35222								64.2736	0.0676					42.6564	0.33797								66.1232	0.08135					39.4196	0.33549														37.4544	0.31669		36.7608	0.0314
40.6334	0.41691								65.3718	0.0575					42.2518	0.32412								56.5284	0.03692					33.6396	0.3802														33.6396	0.34351		46.4134	0.0585
45.8354	0.36788														40.0554	0.38151								68.204	0.06694					38.9572	0.33074														35.7782	0.28542		36.8186	0.04758
42.772	0.37899														47.0492	0.36548								67.7416	0.06219					31.8478	0.30833														32.4258	0.23009		39.3618	0.08729
43.8124	0.37256														35.8938	0.39874								57.0486	0.05458					37.2232	0.33326														38.0902	0.31451		47.685	0.0524
40.3444	0.3837														44.1592	0.32868								70.516	0.06574					41.0958	0.3513														42.194	0.33436		35.1424	0.07402
49.4768	0.36065														37.859	0.38668								64.1002	0.07078					30.8652	0.33347														43.1188	0.35227		40.0554	0.08019
38.6682	0.34613														41.6738	0.35759								60.0542	0.0629					42.6564	0.30457														41.2114	0.36618		48.6676	0.07473
44.1014	0.35489														42.5986	0.38655								61.6148	0.07039					39.9976	0.36118														42.3674	0.34255		41.3848	0.0332
39.2462	0.42559														35.3158	0.42885								77.741	0.09493					40.6912	0.323														41.6738	0.36361		37.281	0.03426
41.616	0.37505														43.6968	0.36341								68.204	0.07162					39.4774	0.36914														37.859	0.37051		38.4948	0.05171
42.6564	0.36536														38.2058	0.38723								65.4296	0.06768					34.9112	0.3273														36.9342	0.30608		37.1654	0.05267
34.4488	0.33085														43.1188	0.39408								76.3538	0.08224					36.5874	0.30146														38.3792	0.30001		31.8478	0.03059
40.1132	0.35615														39.304	0.39594								60.0542	0.05718					41.0958	0.3248														45.8932	0.37269		36.3562	0.03311
39.5352	0.39768														41.3848	0.37328								62.8286	0.06101					36.7608	0.35957														37.0498	0.32057		41.0958	0.04478
35.6626	0.38492														50.1126	0.3462								58.4936	0.04676					37.6278	0.30447														42.194	0.32016		48.263	0.07578
40.1132	0.34876														41.616	0.36169								66.5856	0.07065					42.0784	0.32544														41.905	0.33692		33.7552	0.03934
44.8528	0.35043														39.9398	0.36453								66.9324	0.07345					37.9746	0.33135														42.0206	0.35701		40.6912	0.03691
43.4656	0.33931														38.2058	0.37137								68.782	0.05241					37.3966	0.34187														38.4948	0.29837		39.3618	0.09114
44.9106	0.35565														34.6222	0.36943								66.2388	0.06542					30.2872	0.38537														36.6452	0.36155		33.4662	0.03543
47.974	0.38793														39.5352	0.35327								63.9846	0.05705					36.8764	0.28355														44.3904	0.33303		40.5178	0.04048
47.107	0.34733														41.7316	0.37754								72.7124	0.06333					40.4022	0.31699														43.1766	0.33603		33.3506	0.03535
39.3618	0.31817														37.57	0.38212								61.9616	0.06977					38.9572	0.35397														38.5526	0.34104		41.5582	0.05868
40.9802	0.39986														34.2754	0.40111								67.5682	0.05281					32.5992	0.273														43.2344	0.3212		33.6974	0.05695
46.1822	0.39909														45.7776	0.33304								63.4644	0.05325					41.9628	0.39503														36.0094	0.27529		38.726	0.0486
31.4432	0.29856														47.685	0.36565								64.8516	0.06619					38.2636	0.34238														41.6738	0.32813		46.0088	0.06068
44.2748	0.3345														36.8764	0.33799								59.4762	0.04994					31.6166	0.35591														34.6222	0.31316		43.4656	0.06506
43.4656	0.35465														43.8124	0.27483								71.7298	0.07686					40.2288	0.35517														38.3792	0.2667		37.281	0.04477
34.6222	0.35912														42.3096	0.37773								67.048	0.08817					36.414	0.31618														41.4426	0.35413		33.3506	0.05036
49.13	0.37368														39.1884	0.34669								72.828	0.06726					43.8124	0.31227														36.7608	0.37692		42.2518	0.04894
35.8938	0.34489														38.0902	0.38471								68.204	0.07008					35.8938	0.37752														35.6048	0.29606		34.6222	0.07842
40.4022	0.36737														41.1536	0.35226								67.048	0.06594					37.2232	0.32482														39.6508	0.35086		39.4774	0.04451
40.5756	0.37087														40.171	0.35827								72.3656	0.07416					42.6564	0.31389														44.795	0.32792		38.5526	0.04866
42.3096	0.39414														36.703	0.3642								63.6956	0.05885					36.125	0.38745														38.6104	0.33098		34.3332	0.05474
42.772	0.36627														37.1076	0.35757								70.3426	0.09157					42.0784	0.33222														41.7894	0.38042		34.5644	0.02191
35.6048	0.34871														32.946	0.3722								71.383	0.06584					40.5178	0.34884														41.8472	0.33659		39.882	0.04715
39.4196	0.35314														45.2574	0.37758								69.0132	0.06689					40.6334	0.33785														39.5352	0.32225		37.8012	0.048
34.969	0.36683														35.0268	0.36544								69.9958	0.06113					34.3332	0.37339														43.639	0.38034		33.9864	0.04171
40.8646	0.36863														40.1132	0.37468								68.204	0.06576					30.5762	0.33795														33.7552	0.2873		37.859	0.05004
42.8298	0.37449														39.0728	0.33984								68.0306	0.07998					37.6856	0.35381														41.7894	0.32838		41.7316	0.08103
42.483	0.39563														42.3674	0.33276								71.2674	0.06802					39.0728	0.38734														40.9224	0.32042		31.8478	0.02803
44.5638	0.36544														43.2922	0.40526								68.5508	0.08036					37.5122	0.34518														34.9112	0.26331		33.1772	0.02261
34.4488	0.39149														38.2058	0.3414								72.25	0.08515					40.9224	0.33365														41.2692	0.35642		49.2456	0.06228
37.9746	0.31033														44.8528	0.35954								67.6838	0.10355					37.0498	0.356														39.4196	0.31955		36.8764	0.05126
43.7546	0.36076														36.6452	0.4243								62.9442	0.07917					42.1362	0.33833														38.0324	0.29372		35.2002	0.03357
40.5756	0.35897														38.6104	0.3399								74.273	0.08194					33.8708	0.40171														38.2636	0.33128		34.68	0.04753
[truncated: 10,448 more rows]
